# Supplementary material for: Artificial Intelligence and Circulating Cell-Free DNA Methylation Profiling: Mechanism and Detection of Alzheimer’s Disease
Source: Cells. 2022 May 25;11(11):1744. doi: 10.3390/cells11111744 (PMC9179874; doi:10.3390/cells11111744)
Supplement: Supplementary file 1 [file cells-11-01744-s001.zip]

Archive with 14 entries (14 files):
- Supp Figure S1.png
- Supp Figure S2.png
- Supp Figure S3.png
- Supp Table S1.pdf
- Supp Table S10.pdf
- Supp Table S2.xlsx
- Supp Table S3.xlsx
- Supp Table S4.xlsx
- Supp Table S5.xlsx
- Supp Table S6.pdf
- Supp Table S7.pdf
- Supp Table S8.pdf
- Supp Table S9.pdf
- Supplemental Methods.pdf
