# Supplementary material for: Artificial Intelligence and Circulating Cell-Free DNA Methylation Profiling: Mechanism and Detection of Alzheimer’s Disease
Source: Cells. 2022 May 25;11(11):1744. doi: 10.3390/cells11111744 (PMC9179874; doi:10.3390/cells11111744)
Supplement: Supplementary file 1 [file cells-11-01744-s001.zip › Supp Table S2.xlsx]

## Sheet: Sheet1
ID	Gene	logFC	AveExpr	Moderated T-statistic	P.Value	adj.P.Val	Log-odds
cg09993857	KDM2A	0.903434	-5.90281	8.41793	1.46493e-10	7.45098e-05	13.0642
cg18892461	ZNF529	0.760404	-4.35883	8.33894	1.88314e-10	7.45098e-05	12.9211
cg04415176	HOXD13	1.42941	-4.28346	8.05761	4.62974e-10	0.000122123	12.1275
cg00689138	PNPLA6	1.08053	-5.04593	7.76055	1.20692e-09	0.00023877	10.857
cg24985331	MED24	1.15491	-4.05267	7.59256	2.08203e-09	0.000274598	10.733
cg12316475	APBA1	0.792048	-4.9612	7.28984	5.59298e-09	0.000576956	9.86358
cg02062123	SLC46A1	0.906832	-2.3005	7.26852	5.99744e-09	0.000576956	9.83169
cg17056676	ABLIM1	0.94133	1.16532	7.24108	6.56181e-09	0.000576956	9.85488
cg22290648	SYCN	1.28432	-3.13891	7.14984	8.85215e-09	0.000674567	9.58732
cg04631804	CASP6	0.927121	-3.95988	7.05948	1.19135e-08	0.000753572	9.3327
cg08098598	MGAT5B	1.06397	2.11781	7.04781	1.23796e-08	0.000753572	8.95107
cg06451739	KCNIP1	0.896302	-5.1327	7.01791	1.36596e-08	0.000771716	9.15459
cg26933401	FOXB2	1.48144	-4.12602	6.99711	1.46281e-08	0.000771716	9.10447
cg25754228	DPAGT1	-0.88336	-4.25826	-6.93972	1.76722e-08	0.000825453	8.8803
cg14314341	CASZ1	1.15765	-2.14412	6.92432	1.85921e-08	0.000825453	8.86021
cg22822219	DHRS2	0.8499	4.34566	6.89513	2.04711e-08	0.000825453	8.88971
cg07757163	SLC1A2	0.832521	-6.02171	6.85375	2.34649e-08	0.000844028	8.70401
cg05127153	ACOT7	1.10304	-4.75969	6.83974	2.45752e-08	0.000845533	8.61178
cg27045356	NDFIP2	1.09817	-4.60313	6.76837	3.11062e-08	0.000967269	8.1675
cg00210548	PLTP	0.826566	-4.34276	6.76188	3.17804e-08	0.000967269	8.33397
cg23501962	SLC1A2	0.932535	-3.98799	6.73136	3.51522e-08	0.00103027	8.20814
cg02339297	RNF41	0.835849	-3.99276	6.64817	4.62812e-08	0.00120813	8.0406
cg21222178	UNC13A	-1.20433	5.59062	-6.64371	4.69684e-08	0.00120813	7.90177
cg01021483	MCM5	-1.11254	4.79576	-6.64141	4.73277e-08	0.00120813	7.92057
cg10657823	NRARP	0.970356	-0.928704	6.61004	5.25035e-08	0.00129837	7.93498
cg06740071	NBPF8	0.658579	1.87327	6.58968	5.61627e-08	0.00132454	7.90373
cg19834270	MBNL1	0.641487	2.26262	6.56319	6.131e-08	0.0013862	7.86379
cg26915665	LRRC38	1.05389	-4.62688	6.53042	6.83351e-08	0.00148346	7.74293
cg24741685	IGDCC3	1.23333	0.820517	6.52417	6.97642e-08	0.00148346	7.76819
cg00291661	ZNF688	-0.641089	5.35171	-6.51787	7.12357e-08	0.00148346	7.53744
cg21715212	PHF21B	0.748939	-2.46268	6.47094	8.32122e-08	0.00164622	7.61159
cg08587797	LBX1	1.21543	-4.64691	6.44909	8.94612e-08	0.00172668	7.52683
cg08587797	FLJ41350	1.21543	-4.64691	6.44909	8.94612e-08	0.00172668	7.52683
cg03178838	SBNO2	0.749345	-4.17218	6.41512	1.00118e-07	0.00180062	7.36607
cg13423282	SLC25A42	1.22012	-5.00483	6.38605	1.10241e-07	0.00183765	7.35386
cg25577497	RIMBP2	1.27938	1.93531	6.38156	1.11894e-07	0.00183765	7.36306
cg25070010	MYRIP	1.319	-4.25987	6.3806	1.12249e-07	0.00183765	7.36828
cg18114913	TTLL2	-1.03525	2.55568	-6.36905	1.16628e-07	0.00183765	7.16734
cg03990266	HOMER1	0.732831	-6.27895	6.36442	1.18433e-07	0.00183765	7.22603
cg10782923	DGKA	-0.795109	1.72841	-6.33083	1.3238e-07	0.00197655	7.11915
cg14142283	ISL1	1.23698	-4.45611	6.32351	1.35632e-07	0.0019876	7.16727
cg26144002	UBE2O	0.700457	2.79742	6.31165	1.41068e-07	0.00201589	7.11444
cg22765338	RICH2	0.659705	-4.50102	6.29225	1.50438e-07	0.00204029	7.06263
cg00012100	SCD5	0.829222	-0.619312	6.29219	1.50469e-07	0.00204029	7.09718
cg26739923	CYBASC3	0.655562	-5.04808	6.2889	1.52119e-07	0.00204029	7.06209
cg26739923	TMEM138	0.655562	-5.04808	6.2889	1.52119e-07	0.00204029	7.06209
cg07018853	KIAA1310	1.2421	-3.21391	6.27597	1.58777e-07	0.00209411	7.0028
cg24181510	HEXDC	-0.801828	2.93077	-6.25457	1.70453e-07	0.00213771	6.90633
cg19240213	HOXA3	-1.81463	3.09184	-6.25139	1.72257e-07	0.00213771	6.91057
cg23830619	ADIPOR2	1.00488	2.26769	6.24962	1.73275e-07	0.00213771	6.93256
cg14328641	MS4A3	-0.760238	-0.608929	-6.23035	1.84706e-07	0.00213771	6.90279
cg13514002	NR3C1	0.620257	3.17445	6.22808	1.86102e-07	0.00213771	6.87928
cg16715237	PCDHA1	1.08454	-2.17769	6.22684	1.86867e-07	0.00213771	6.87799
cg10162522	KCNH5	1.15973	-4.46332	6.21963	1.91384e-07	0.00213771	6.85179
cg21452744	CCNB1IP1	0.826059	3.01703	6.21476	1.945e-07	0.00213771	6.86498
cg04886595	SEZ6	1.11659	-4.11089	6.19783	2.0573e-07	0.0021785	6.7447
cg06670039	SNX29	-0.67807	3.45064	-6.19577	2.07137e-07	0.0021785	6.65726
cg05215464	PEBP4	-0.982017	1.56038	-6.19027	2.10953e-07	0.0021785	6.71942
cg02700118	SVIL	0.583856	2.60354	6.18717	2.13132e-07	0.0021785	6.76419
cg11717552	MMP14	-0.725605	5.95247	-6.18164	2.17073e-07	0.0021785	6.65473
cg27666123	CTXN3	-0.682366	1.42522	-6.17938	2.18707e-07	0.0021785	6.77393
cg00376288	PIP5K1C	0.90228	3.58151	6.17728	2.20235e-07	0.0021785	6.75358
cg15420153	SGPL1	0.966122	-4.90211	6.16392	2.30203e-07	0.00224899	6.65428
cg02558537	CWF19L2	-1.06417	-4.11561	-6.15494	2.37163e-07	0.00228873	6.70015
cg26238800	ZNF334	0.635927	-5.61523	6.14371	2.4616e-07	0.00234459	6.52839
cg07161848	SCD	-0.975171	2.78036	-6.1404	2.48877e-07	0.00234459	6.47289
cg07830086	KCNN1	0.63311	-3.74985	6.1119	2.73533e-07	0.00245974	6.37563
cg17045024	SNCA	0.796117	-5.93282	6.1171	2.68856e-07	0.00245974	6.49098
cg17045024	SNCA-AS1	0.796117	-5.93282	6.1171	2.68856e-07	0.00245974	6.49098
cg13751489	TIRAP	0.8185	-4.20811	6.11212	2.73335e-07	0.00245974	6.54852
cg25730371	LMO7	0.77097	-2.17034	6.1069	2.78107e-07	0.00247277	6.44659
cg25730371	LMO7-AS1	0.77097	-2.17034	6.1069	2.78107e-07	0.00247277	6.44659
cg14651355	SEC16A	0.718746	-2.51813	6.08377	3.00269e-07	0.00252795	6.43967
cg14651355	C9orf163	0.718746	-2.51813	6.08377	3.00269e-07	0.00252795	6.43967
cg12416067	DNA2	0.894056	-5.41112	6.08231	3.01725e-07	0.00252795	6.45571
cg15121445	UNC93A	0.992718	1.48004	6.08217	3.01861e-07	0.00252795	6.37504
cg20688709	NID1	1.03825	-3.45417	6.08187	3.02162e-07	0.00252795	6.41573
cg25264554	XRN1	0.651407	-4.8565	6.0774	3.06675e-07	0.00252795	6.29049
cg21893210	GLB1L	-1.9624	-2.24461	-6.06382	3.20787e-07	0.00255576	6.40779
cg09051600	LRRC9	0.892786	-5.38984	6.06279	3.21895e-07	0.00255576	6.39609
cg21694350	RAP1GAP	1.71362	-1.85488	6.05123	3.34464e-07	0.002616	6.37505
cg21926619	TTC25	-0.958667	3.3855	-6.04878	3.37191e-07	0.002616	6.19014
cg21622750	GP2	0.81457	3.80994	6.03864	3.48707e-07	0.00267489	6.30179
cg09756525	MTMR9L	0.826231	-3.66054	6.02368	3.6644e-07	0.00276169	6.27327
cg25568490	LOC728264	0.812645	3.11838	6.01536	3.7668e-07	0.00281208	6.22699
cg00586323	BRD1	0.827377	2.18906	6.00447	3.90516e-07	0.00286326	6.13214
cg15486012	ATXN2	0.889313	3.45801	5.99531	4.02551e-07	0.00292251	6.20521
cg03940047	EEF1A2	0.86834	-2.66085	5.98925	4.10719e-07	0.00293138	6.17497
cg07349222	FTO	0.69195	2.8086	5.98891	4.11181e-07	0.00293138	6.03797
cg23676348	LOC100506457	0.734579	1.35015	5.98187	4.20894e-07	0.00295227	6.14897
cg11677857	MMEL1	0.9768	-3.53885	5.98138	4.21574e-07	0.00295227	6.16768
cg01504215	MLPH	1.20203	-4.07852	5.97294	4.33525e-07	0.0029562	6.03858
cg26440289	SNX31	0.917207	-4.03729	5.97048	4.37077e-07	0.0029562	6.05612
cg09693464	LOC285954	1.03091	-5.03818	5.96244	4.48879e-07	0.00301029	6.07856
cg08733317	SLBP	0.668858	-0.643036	5.95483	4.60326e-07	0.00303561	6.0082
cg17241310	BARHL2	0.914592	-0.284182	5.94725	4.72033e-07	0.00308708	6.03878
cg22891060	ZNF815	2.07985	-2.48334	5.92986	5.0003e-07	0.00323898	6.00492
cg13385333	DLGAP4-AS1	0.7217	2.50675	5.9278	5.03445e-07	0.00323898	5.9481
cg13385333	MYL9	0.7217	2.50675	5.9278	5.03445e-07	0.00323898	5.9481
cg18846518	KRBA2	0.593821	2.0978	5.91776	5.20479e-07	0.00327066	5.91572
cg18473550	NUFIP2	0.903364	2.50949	5.91489	5.25435e-07	0.00327066	5.91363
cg16785755	EGLN3	1.0412	-4.64276	5.91381	5.27331e-07	0.00327066	5.95723
cg23827476	ZHX3	0.827523	2.31955	5.91283	5.29034e-07	0.00327066	5.96539
cg14267811	TSC1	0.846761	-4.35399	5.90892	5.35929e-07	0.0032876	5.93024
cg01456368	DNAH1	1.55739	-3.71652	5.9002	5.51635e-07	0.00332217	5.91598
cg01314252	IL17RE	0.76283	-3.89062	5.8999	5.52179e-07	0.00332217	5.88392
cg11518421	CDC25C	0.96882	-4.65874	5.89445	5.62239e-07	0.00334527	5.89116
cg25877377	ERICH1-AS1	1.27942	2.44848	5.87807	5.93577e-07	0.0034369	5.86086
cg18542546	MAD1L1	-0.848882	0.749063	-5.87772	5.94257e-07	0.0034369	5.84061
cg26199906	OPLAH	0.715696	-4.72316	5.87642	5.96822e-07	0.0034369	5.80093
cg26603264	ESPN	0.625583	-2.90581	5.87514	5.99356e-07	0.0034369	5.79745
cg06121625	C16orf71	0.651571	-4.07206	5.87124	6.07149e-07	0.00343713	5.77669
cg06121625	ANKS3	0.651571	-4.07206	5.87124	6.07149e-07	0.00343713	5.77669
cg15161309	CASZ1	0.821924	3.13874	5.87078	6.08082e-07	0.00343713	5.73532
cg03575366	SLC25A34	0.6278	3.0919	5.86777	6.14168e-07	0.0034469	5.78237
cg03718279	MAGOH	1.30884	-4.23207	5.852	6.47078e-07	0.00352087	5.77847
cg03718279	LOC100507564	1.30884	-4.23207	5.852	6.47078e-07	0.00352087	5.77847
cg13573474	GPRC5A	0.671286	-4.21472	5.84777	6.56214e-07	0.00352087	5.49066
cg01720705	FAM89A	1.11328	-5.21507	5.84446	6.6344e-07	0.00352087	5.67879
cg22699620	ITGB2	0.718008	0.979874	5.84418	6.64055e-07	0.00352087	5.72272
cg21767135	TRNT1	0.632295	-3.46782	5.84369	6.65121e-07	0.00352087	5.70762
cg18909525	ASB6	0.741262	-4.422	5.84271	6.67294e-07	0.00352087	5.73507
cg07038675	DGCR5	-0.932298	2.79823	-5.84266	6.6739e-07	0.00352087	5.74818
cg14541616	TTLL11	0.764328	-5.87832	5.83503	6.84473e-07	0.00356037	5.69429
cg19110902	FLOT1	1.08757	-2.94794	5.83445	6.8579e-07	0.00356037	5.70227
cg03164309	SLC29A4	0.736616	-0.996844	5.83331	6.88374e-07	0.00356037	5.71266
cg22312249	TMEM104	1.11912	1.77541	5.82927	6.97652e-07	0.00358067	5.65305
cg26437290	POLE	-0.653165	5.75638	-5.82767	7.0135e-07	0.00358067	5.50818
cg01341123	MGMT	1.27435	-4.14497	5.82082	7.17429e-07	0.00363928	5.69932
cg14967814	ZNF639	0.65282	-4.9634	5.80926	7.45392e-07	0.00370979	5.54074
cg05481086	NBL1	0.747702	-5.15949	5.80116	7.65639e-07	0.00377325	5.58132
cg05481086	MINOS1-NBL1	0.747702	-5.15949	5.80116	7.65639e-07	0.00377325	5.58132
cg18159740	KATNAL1	0.812091	-3.74376	5.79991	7.68822e-07	0.00377325	5.55612
cg08659016	RFTN1	0.769319	2.76001	5.79578	7.79391e-07	0.00377325	5.61433
cg04069790	RAI14	0.742523	-4.20012	5.79478	7.81985e-07	0.00377325	5.50218
cg21112943	BAT4	1.12945	-4.13456	5.79127	7.91118e-07	0.00379419	5.59296
cg21112943	CSNK2B	1.12945	-4.13456	5.79127	7.91118e-07	0.00379419	5.59296
cg23192120	MAPK8IP1	0.839626	-4.96976	5.7884	7.98651e-07	0.00380724	5.56158
cg12254611	STRN4	1.06949	-3.96224	5.78633	8.04137e-07	0.00381044	5.5114
cg12254611	FKRP	1.06949	-3.96224	5.78633	8.04137e-07	0.00381044	5.5114
cg06518628	RIMS2	0.627713	-4.30302	5.78382	8.1084e-07	0.00381044	5.48572
cg05056483	WDR27	0.626707	2.24566	5.78273	8.13768e-07	0.00381044	5.58897
cg08551725	SCRN1	0.790695	-3.60557	5.77727	8.28607e-07	0.00384723	5.53832
cg21232767	PTPRN2	-0.935125	4.92933	-5.7711	8.45687e-07	0.00384723	5.55215
cg22719164	HLTF	0.765378	-4.38179	5.77105	8.45848e-07	0.00384723	5.51805
cg22719164	HLTF-AS1	0.765378	-4.38179	5.77105	8.45848e-07	0.00384723	5.51805
cg25583219	DARS-AS1	0.983854	-2.20736	5.76704	8.57131e-07	0.00384723	5.54884
cg22543688	C2orf39	0.752548	0.838177	5.76519	8.62379e-07	0.00384723	5.45832
cg19333589	SYCE3	0.704335	-3.80411	5.76365	8.66797e-07	0.00384723	5.5225
cg20815701	CSF1	1.03252	-4.13882	5.76338	8.67561e-07	0.00384723	5.48908
cg22726407	HBQ1	1.20368	-3.42458	5.76076	8.75103e-07	0.00384723	5.44934
cg04061117	LHFPL4	1.20682	-2.74019	5.75489	8.92274e-07	0.00385674	5.46445
cg09529323	SBK2	-0.572565	0.663232	-5.75039	9.05651e-07	0.00385674	5.4189
cg00624332	LDB1	1.00207	-3.71621	5.74994	9.06978e-07	0.00385674	5.46762
cg07432147	CCDC102A	-0.80336	2.80185	-5.74934	9.08804e-07	0.00385674	5.45845
cg07817783	DAP	-0.756463	-3.64678	-5.74687	9.16257e-07	0.00385674	5.39064
cg01277763	KNTC1	-0.828531	-3.19915	-5.7426	9.29263e-07	0.00389079	5.44274
cg01277763	RSRC2	-0.828531	-3.19915	-5.7426	9.29263e-07	0.00389079	5.44274
cg14012826	ZNF416	0.620711	2.23334	5.72732	9.77421e-07	0.00402639	5.36226
cg10300540	AKAP13	0.785111	0.830521	5.72722	9.77754e-07	0.00402639	5.36427
cg05213609	SALL1	0.976268	-3.82219	5.72672	9.79362e-07	0.00402639	5.42326
cg08257185	CUX1	0.982533	-4.4663	5.72591	9.81999e-07	0.00402639	5.39451
cg04746520	DIAPH3	-0.711824	-2.96318	-5.72361	9.89496e-07	0.00403621	5.42512
cg15134799	AGPAT9	0.705137	-5.81264	5.71913	1.00425e-06	0.00407539	5.36334
cg14860473	PDGFRL	0.731856	-4.32321	5.70555	1.05034e-06	0.00420824	5.35658
cg19922356	CREB3L1	-1.03993	3.31831	-5.70365	1.05695e-06	0.00420824	5.34377
cg21027697	CPNE5	0.732281	0.227902	5.70328	1.05826e-06	0.00420824	5.33518
cg08445039	FKBP9	0.782049	-2.74261	5.6979	1.07723e-06	0.00422701	5.23819
cg09500443	SCGB3A1	1.53709	-4.19037	5.6974	1.079e-06	0.00422701	5.30569
cg03698359	TRIM5	-0.774496	4.57596	-5.68847	1.11134e-06	0.00430316	5.29713
cg01689657	CYP51A1	1.14387	-3.09907	5.68728	1.1157e-06	0.00430316	5.24496
cg22064620	LPPR1	0.698806	-5.19681	5.68607	1.12019e-06	0.00430316	5.26684
cg09832764	ARHGAP15	0.599544	1.71134	5.68098	1.13918e-06	0.00431329	5.27934
cg00459119	SNX29	0.780207	2.36393	5.6718	1.17426e-06	0.00438107	5.24992
cg15561050	ZFHX2	0.860565	-4.13719	5.66465	1.20231e-06	0.00439482	5.23956
cg15561050	THTPA	0.860565	-4.13719	5.66465	1.20231e-06	0.00439482	5.23956
cg09392355	HLTF	0.928297	3.6365	5.66443	1.2032e-06	0.00439482	5.21634
cg16083849	FAM63B	0.643729	-4.55792	5.66129	1.21574e-06	0.00439482	5.22036
cg26690334	CLCN7	1.04917	-3.20048	5.6603	1.2197e-06	0.00439482	5.18777
cg08391848	SAFB	-0.5274	5.52248	-5.66023	1.21998e-06	0.00439482	5.09283
cg03068949	DCTN2	0.759957	1.8728	5.65978	1.22181e-06	0.00439482	5.22513
cg14004161	SNX22	0.70631	-1.2899	5.65836	1.22756e-06	0.00439555	5.19054
cg21476673	HOXB8	0.708565	-2.60133	5.6488	1.26694e-06	0.00445476	5.15535
cg26246592	STOML2	1.0348	-2.60707	5.64765	1.27173e-06	0.00445476	5.17407
cg19542445	CACNA1C	0.867627	0.279837	5.64753	1.27225e-06	0.00445476	5.15075
cg11877270	SPRED2	1.2648	-4.25328	5.64002	1.30418e-06	0.00454647	5.1635
cg18067859	SLFN13	1.21247	-0.747256	5.63767	1.31433e-06	0.00455869	5.1474
cg04151958	BRD3	-0.682158	1.74823	-5.63655	1.31921e-06	0.00455869	5.07227
cg21178365	TMEM176B	1.0222	-5.0114	5.6346	1.32775e-06	0.00456824	5.13672
cg21178365	TMEM176A	1.0222	-5.0114	5.6346	1.32775e-06	0.00456824	5.13672
cg21610836	LOC285780	0.722245	-4.03531	5.63054	1.34566e-06	0.00460701	5.08783
cg06977689	PARD6G	0.776233	-4.4065	5.62942	1.35066e-06	0.00460701	5.08442
cg08990959	MRRF	0.679694	-4.83696	5.62413	1.37443e-06	0.00463704	5.05487
cg08990959	RBM18	0.679694	-4.83696	5.62413	1.37443e-06	0.00463704	5.05487
cg25819026	SPTBN4	1.56378	-2.53121	5.62348	1.37739e-06	0.00463704	5.09428
cg03735043	INPP5A	-0.749656	3.73086	-5.62276	1.38067e-06	0.00463704	5.06496
cg20454158	TMEM229B	1.29773	-2.74372	5.62227	1.3829e-06	0.00463704	5.12022
cg08505684	SAR1B	0.863039	-4.33266	5.62073	1.38995e-06	0.00464102	5.05296
cg07596482	FZD2	0.715543	-3.94247	5.6181	1.40204e-06	0.00464925	4.90443
cg23878260	NCOR2	1.14126	1.97568	5.61765	1.40417e-06	0.00464925	5.10033
cg18836229	MERTK	0.849834	-6.56715	5.61302	1.42577e-06	0.00465879	5.07555
cg11230222	CCR10	0.835219	-5.6823	5.61178	1.43163e-06	0.00465879	5.07699
cg08435240	KCNJ15	-0.846176	2.1657	-5.60783	1.45038e-06	0.00465879	5.02675
cg06284322	TAF7	-0.854611	-3.62045	-5.60601	1.45915e-06	0.00465879	5.00083
cg08486397	OSBPL5	1.21532	-4.23341	5.60586	1.45986e-06	0.00465879	5.03922
cg13946209	MYRIP	0.91263	-3.69734	5.6046	1.46592e-06	0.00465879	4.98678
cg09890653	ZBTB16	0.958001	-3.65303	5.6017	1.48005e-06	0.0046717	5.04348
cg04986098	SEMA6D	0.977921	0.0425406	5.59862	1.49515e-06	0.00467654	5.00801
cg15296129	RPL34	0.786029	-3.90116	5.59449	1.51565e-06	0.00468103	5.02651
cg15296129	LOC285456	0.786029	-3.90116	5.59449	1.51565e-06	0.00468103	5.02651
cg02106850	TBX18	0.87423	-5.42429	5.59433	1.51648e-06	0.00468103	5.01102
cg04337412	SLC35C2	0.598346	-4.41043	5.59358	1.52024e-06	0.00468103	4.95924
cg05148061	DNASE1L3	-0.666929	3.81028	-5.58632	1.55709e-06	0.00475718	4.98274
cg08443851	KIAA0182	0.837748	-5.15244	5.58517	1.56301e-06	0.00475718	4.99083
cg07397616	SH3BP1	0.886834	-0.117348	5.58101	1.58462e-06	0.00477312	4.94691
cg16457778	MAFG	1.13097	-4.9993	5.58035	1.58806e-06	0.00477312	4.96343
cg16457778	MAFG-AS1	1.13097	-4.9993	5.58035	1.58806e-06	0.00477312	4.96343
cg26152622	SH2D3C	0.862492	-0.176423	5.57959	1.59206e-06	0.00477312	4.99803
cg22110428	CEACAM18	-0.913574	0.553162	-5.57891	1.59563e-06	0.00477312	4.95166
cg20946044	AP2A2	-0.871679	3.67157	-5.57724	1.60444e-06	0.00477312	4.94714
cg12483476	GRM6	0.924233	-6.16804	5.57315	1.62623e-06	0.00480184	4.88201
cg14187968	GPATCH8	0.705008	2.15547	5.56923	1.64737e-06	0.00484619	4.95713
cg25139649	SKI	0.69357	-0.570363	5.56733	1.65771e-06	0.00485854	4.90801
cg03345232	RIN3	0.762077	-0.0313072	5.56267	1.68339e-06	0.0049156	4.89295
cg18227923	ORC1L	-0.690802	-4.32269	-5.55973	1.69983e-06	0.00493837	4.88273
cg18227923	PRPF38A	-0.690802	-4.32269	-5.55973	1.69983e-06	0.00493837	4.88273
cg15137369	LRP12	1.07875	-4.08282	5.55904	1.70367e-06	0.00493837	4.91783
cg26004086	PRDM16	1.06883	3.19364	5.5497	1.75693e-06	0.00505574	4.73366
cg25950438	NPAS3	-0.961101	0.368989	-5.54598	1.77862e-06	0.00506149	4.89818
cg04961466	NPY5R	0.975277	-4.67511	5.54498	1.78452e-06	0.00506149	4.82373
cg10477989	C11orf24	0.869711	-4.52524	5.53641	1.83563e-06	0.00513267	4.8463
cg01601279	MVB12B	0.663018	1.56027	5.53482	1.84525e-06	0.00513267	4.78956
cg22629907	AAK1	0.502349	-3.49699	5.53387	1.85106e-06	0.00513267	4.8104
cg19010858	FAM7A3	0.823119	-4.25131	5.53341	1.85389e-06	0.00513267	4.80082
cg03531247	NRXN1	1.12655	-4.4982	5.53107	1.86825e-06	0.00513712	4.84214
cg27562970	PRSS23	0.760593	-4.97793	5.52655	1.89629e-06	0.00517632	4.8049
cg15825501	HES4	0.895087	-6.07127	5.52644	1.89696e-06	0.00517632	4.7595
cg18517195	LRRC49	1.31819	-3.36169	5.52439	1.90979e-06	0.00517699	4.76208
cg18517195	THAP10	1.31819	-3.36169	5.52439	1.90979e-06	0.00517699	4.76208
cg12989104	N4BP1	0.544763	1.48665	5.52431	1.91029e-06	0.00517699	4.78265
cg20728437	OCEL1	-0.69291	1.68192	-5.52166	1.92705e-06	0.00518744	4.80593
cg01996878	LINC00114	0.622799	1.75427	5.5206	1.93381e-06	0.00518744	4.79726
cg17717442	EPHA10	1.19175	-2.61017	5.51882	1.94515e-06	0.00520024	4.7568
cg15725194	PDK2	0.805494	-4.22534	5.51665	1.95916e-06	0.00522006	4.77616
cg09466719	GNE	0.543133	0.206176	5.51473	1.97159e-06	0.00523555	4.69408
cg07773769	PPM1M	0.640319	-1.69006	5.51171	1.99126e-06	0.00527009	4.71049
cg27575291	TENM4	-0.647796	2.99699	-5.50422	2.04105e-06	0.00536596	4.75668
cg18139178	KNDC1	-0.89136	3.23557	-5.50218	2.0548e-06	0.00538425	4.73061
cg17589384	TNNI3K	0.683514	-3.00269	5.4945	2.10742e-06	0.00547981	4.71686
cg17589384	FPGT	0.683514	-3.00269	5.4945	2.10742e-06	0.00547981	4.71686
cg17589384	LRRIQ3	0.683514	-3.00269	5.4945	2.10742e-06	0.00547981	4.71686
cg14558639	USF2	0.976656	-5.31885	5.49119	2.13051e-06	0.00550359	4.66985
cg03260858	QARS	0.80409	3.61208	5.49054	2.13512e-06	0.00550359	4.72188
cg05121110	LOC100506801	-0.916476	1.46868	-5.48911	2.14514e-06	0.00551145	4.69286
cg05121110	ECE1	-0.916476	1.46868	-5.48911	2.14514e-06	0.00551145	4.69286
cg17875845	AFF1	0.565335	2.23857	5.48348	2.18531e-06	0.00559523	4.70664
cg17161020	RFXANK	0.754121	-2.90727	5.48257	2.19189e-06	0.00559523	4.69439
cg17161020	MEF2BNB	0.754121	-2.90727	5.48257	2.19189e-06	0.00559523	4.69439
cg17161020	MEF2BNB-MEF2B	0.754121	-2.90727	5.48257	2.19189e-06	0.00559523	4.69439
cg10181911	RPE	0.830568	-3.33836	5.47529	2.24501e-06	0.00565404	4.64982
cg00343092	TSPO	0.818659	-5.49008	5.47262	2.26483e-06	0.00565404	4.66101
cg05938628	MYO10	0.655417	-3.62175	5.47207	2.26896e-06	0.00565404	4.63582
cg25047469	KIF7	0.6749	-4.02199	5.47123	2.27525e-06	0.00565404	4.6477
cg20106459	COX6B2	1.30703	-4.3668	5.47064	2.27963e-06	0.00565404	4.65343
cg14376836	ROR2	1.02027	-2.36192	5.46705	2.30676e-06	0.00565822	4.65451
cg09222674	CLU	-0.711719	-3.34444	-5.46527	2.32032e-06	0.00565822	4.63529
cg04648309	ZBTB2	1.0393	-2.77364	5.46445	2.3266e-06	0.00565822	4.62529
cg07721005	TMEM161B	0.757552	-3.68832	5.46388	2.33097e-06	0.00565822	4.59946
cg18235937	RNF207	1.09556	-5.00176	5.46261	2.34073e-06	0.00566454	4.62929
cg17997138	FBXL16	1.25074	-3.80205	5.46146	2.34961e-06	0.00566458	4.6282
cg15345351	WNT5A	0.878017	-3.84161	5.46075	2.35506e-06	0.00566458	4.62599
cg01196322	PRDM6	0.627314	-2.15085	5.45856	2.37213e-06	0.00568835	4.52686
cg26866362	PRRX2	-0.718851	0.747885	-5.4524	2.42068e-06	0.00577619	4.48504
cg24294989	CAMTA1	0.479056	-5.92808	5.44414	2.48742e-06	0.00587579	4.53889
cg10055655	HNRNPD	0.657714	2.09843	5.43707	2.54597e-06	0.00593287	4.5648
cg04749104	STEAP3	0.73304	-5.25485	5.436	2.55488e-06	0.00593287	4.5008
cg26427417	TCTN2	-0.692265	3.186	-5.43589	2.55584e-06	0.00593287	4.5454
cg01820962	NT5DC1	0.506373	0.742906	5.43423	2.56986e-06	0.00593287	4.53386
cg09605086	MYLK-AS1	1.15344	2.72298	5.43051	2.60149e-06	0.00593287	4.52717
cg09605086	MYLK	1.15344	2.72298	5.43051	2.60149e-06	0.00593287	4.52717
cg00437011	LOC154449	-0.780179	4.5982	-5.42828	2.62061e-06	0.00593287	4.32735
cg24514921	VPS54	0.531574	-5.16749	5.42672	2.63412e-06	0.00593287	4.53112
cg18440821	FAM171B	0.785847	-1.1001	5.4267	2.63424e-06	0.00593287	4.44524
cg23935642	MUC2	-0.847909	3.83172	-5.42665	2.63466e-06	0.00593287	4.46179
cg00556514	PLCD1	0.493414	-2.93132	5.42603	2.6401e-06	0.00593287	4.5112
cg08958424	SORCS2	0.540672	3.43031	5.42511	2.64807e-06	0.00593287	4.47807
cg03674663	OAZ3	0.785194	1.92554	5.4251	2.64821e-06	0.00593287	4.51727
cg16519911	PABPC4L	2.00288	-3.88067	5.42492	2.64977e-06	0.00593287	4.47532
cg13514778	SPAG4	0.691164	-4.93892	5.42443	2.65404e-06	0.00593287	4.4322
cg22401419	PNRC2	0.892928	-5.68355	5.42265	2.66956e-06	0.00595078	4.5084
cg12308391	NCAM1	0.694048	1.56123	5.42169	2.67806e-06	0.00595294	4.43094
cg19463247	GAPDH	1.07483	-5.16861	5.41979	2.69481e-06	0.00597339	4.51768
cg02046995	EP300	0.654496	-3.75744	5.4177	2.71341e-06	0.00598112	4.48297
cg02046995	MIR1281	0.654496	-3.75744	5.4177	2.71341e-06	0.00598112	4.48297
cg16304527	B4GALT6	0.637161	-4.33714	5.41452	2.74195e-06	0.00602724	4.45831
cg09916668	PLEKHH1	-0.533905	3.08079	-5.41314	2.7544e-06	0.00603483	4.47664
cg02487767	EVX1-AS	1.00079	-5.42054	5.41195	2.7652e-06	0.00603483	4.47182
cg02487767	EVX1	1.00079	-5.42054	5.41195	2.7652e-06	0.00603483	4.47182
cg22975920	TOP1MT	-0.593422	6.54582	-5.41084	2.77533e-06	0.00603483	4.44969
cg13720362	NR2E1	0.873102	-1.50745	5.40652	2.81494e-06	0.0060518	4.47516
cg01917626	NR4A3	0.650384	-3.23805	5.40839	2.79769e-06	0.0060518	4.47748
cg05445477	POLR2C	0.689101	2.15946	5.40666	2.81368e-06	0.0060518	4.46304
cg00814614	ACSS3	0.502683	1.83132	5.40577	2.82195e-06	0.0060518	4.41059
cg05703096	CA7	1.14503	-2.89494	5.40353	2.84281e-06	0.00606367	4.41676
cg03960072	KAAG1	2.19575	-3.26778	5.39553	2.91851e-06	0.00618518	4.41292
cg03960072	DCDC2	2.19575	-3.26778	5.39553	2.91851e-06	0.00618518	4.41292
cg23973429	GRHL2	1.42425	-3.41164	5.39504	2.92322e-06	0.00618518	4.40043
cg12315311	VSTM1	-1.06037	-1.226	-5.39366	2.93652e-06	0.00619138	4.43036
cg25452841	RNF43	1.23964	1.50511	5.3923	2.94963e-06	0.00619138	4.42311
cg04746799	SYT1	-0.80578	4.30029	-5.38995	2.97251e-06	0.00622291	4.42163
cg12647020	ARFGAP3	0.617341	1.42635	5.38613	3.01004e-06	0.00628485	4.40793
cg00353773	CXCL12	1.17648	-4.46756	5.38419	3.02937e-06	0.00630855	4.39945
cg14988142	NUP133	0.630027	-5.60474	5.38156	3.05561e-06	0.00634651	4.36108
cg12156636	ALDH1L2	-0.577464	2.9821	-5.38012	3.0701e-06	0.00635055	4.37731
cg24038058	FOXC1	0.78216	-3.33771	5.37944	3.07693e-06	0.00635055	4.3878
cg16481961	MIR596	1.02223	-4.27068	5.37811	3.09045e-06	0.00635218	4.29116
cg15509953	DPH6	1.38696	2.91716	5.37641	3.10772e-06	0.00636138	4.38983
cg06112092	ZNF429	0.723687	-3.98769	5.37548	3.11725e-06	0.00636138	4.36795
cg00562118	PDE6B	-1.40071	3.04743	-5.37476	3.12468e-06	0.00636138	4.39132
cg15708001	CBX5	-0.563471	-2.78615	-5.37277	3.14518e-06	0.00636138	4.37845
cg15708001	HNRNPA1	-0.563471	-2.78615	-5.37277	3.14518e-06	0.00636138	4.37845
cg15708001	HNRPA1L-2	-0.563471	-2.78615	-5.37277	3.14518e-06	0.00636138	4.37845
cg22890571	TFDP1	0.722951	3.75963	5.3726	3.14685e-06	0.00636138	4.31958
cg18076919	CDC42BPB	0.62303	1.98777	5.37121	3.16129e-06	0.00636138	4.36288
cg25526173	TM4SF1-AS1	0.80407	2.32438	5.36802	3.19458e-06	0.0063838	4.34449
cg21211418	KIAA1045	0.790174	-3.71506	5.36599	3.21598e-06	0.00641038	4.35819
cg14584244	PCDH24	1.1914	3.27024	5.36336	3.24381e-06	0.00641848	4.31216
cg02933679	PDPN	0.619883	-2.4898	5.36014	3.27838e-06	0.0064535	4.28942
cg12162173	ELAVL1	0.702899	-5.00618	5.35747	3.30722e-06	0.00647803	4.30411
cg26490949	ZMYM2	0.834378	-5.33471	5.3487	3.40378e-06	0.00663407	4.2724
cg03127506	HLA-DQA2	0.572224	0.977416	5.34796	3.41203e-06	0.00663407	4.27309
cg16591948	RERE	0.619059	3.39552	5.34449	3.45116e-06	0.00667734	4.26725
cg02110333	NDUFS6	-0.746594	-3.65708	-5.34203	3.47913e-06	0.00671504	4.26902
cg02110333	MRPL36	-0.746594	-3.65708	-5.34203	3.47913e-06	0.00671504	4.26902
cg23732368	SLC25A20	0.52212	-6.8136	5.33204	3.59507e-06	0.00684672	4.197
cg11073923	HPGD	0.807579	-4.21504	5.32984	3.62121e-06	0.00687193	4.22716
cg10170131	MBD1	-0.628061	3.62735	-5.32843	3.63799e-06	0.00687816	4.12923
cg03628186	SREBF1	0.604124	-4.02813	5.3277	3.64668e-06	0.00687816	4.22636
cg04581285	LINC01567	-0.815456	2.43937	-5.32703	3.65468e-06	0.00687816	4.24058
cg14291919	C11orf90	1.05184	-4.39642	5.32638	3.66251e-06	0.00687816	4.21209
cg18523979	IQSEC1	0.98184	-5.0977	5.32456	3.68438e-06	0.00687816	4.20606
cg18724581	WNT1	0.505521	-3.99176	5.3233	3.69969e-06	0.00687816	4.11355
cg13707005	CUGBP2	0.734189	2.6317	5.32326	3.70023e-06	0.00687816	4.17855
cg21508192	HECTD4	0.65052	-0.365882	5.32305	3.70272e-06	0.00687816	4.19315
cg15106136	NPLOC4	-0.678348	5.29838	-5.319	3.7523e-06	0.00690542	4.18664
cg10216820	TPH2	1.22783	-0.894013	5.30914	3.87554e-06	0.00697183	4.17356
cg23531154	KIAA1217	-0.612054	3.57222	-5.30871	3.88101e-06	0.00697183	4.16593
cg04121590	PRMT5-AS1	1.16159	-3.56058	5.30793	3.891e-06	0.00697183	4.1343
cg04121590	RBM23	1.16159	-3.56058	5.30793	3.891e-06	0.00697183	4.1343
cg23366832	BACH2	0.743419	3.67696	5.307	3.90292e-06	0.00697183	4.16625
cg14507146	C1QTNF3	1.01126	1.9536	5.30592	3.91676e-06	0.0069808	4.13292
cg04941969	RAD51B	-0.796841	2.17411	-5.29879	4.00936e-06	0.00710986	4.1333
cg14962945	KIF14	0.933001	0.217648	5.29647	4.04004e-06	0.00710986	4.1486
cg13590863	GLG1	0.562182	2.93231	5.29645	4.0402e-06	0.00710986	4.15331
cg17675088	FAM172A	0.775344	1.84801	5.29624	4.04308e-06	0.00710986	4.14014
cg20748515	RUSC1-AS1	0.818622	-5.49852	5.29305	4.08559e-06	0.00715787	4.13845
cg20748515	RUSC1	0.818622	-5.49852	5.29305	4.08559e-06	0.00715787	4.13845
cg10394354	GRIN2C	1.49806	-4.74462	5.29174	4.10306e-06	0.00715787	4.09421
cg00680572	NKX2-8	0.626216	-4.12679	5.29059	4.11856e-06	0.00715787	4.10216
cg24938743	FARP1	0.612768	2.00204	5.29046	4.12032e-06	0.00715787	4.12009
cg07687673	HAVCR2	0.741037	2.83488	5.29018	4.12417e-06	0.00715787	4.11664
cg23510443	CNTD1	0.534387	-4.36315	5.29014	4.12465e-06	0.00715787	4.04351
cg23510443	CCDC56	0.534387	-4.36315	5.29014	4.12465e-06	0.00715787	4.04351
cg03602280	FAM38B	1.32037	-5.12335	5.28931	4.13589e-06	0.00716167	4.12482
cg00621767	GRIK4	0.524038	2.54601	5.28391	4.20977e-06	0.00726711	4.08335
cg24372125	FAM129A	-0.751693	2.089	-5.28352	4.21515e-06	0.00726711	4.10633
cg11689813	ACTA1	1.3158	-4.94695	5.28212	4.23455e-06	0.00727801	4.08014
cg19476788	NFATC1	0.905687	3.58922	5.28046	4.25766e-06	0.00727801	4.09279
cg00861411	AP3D1	-0.683284	4.97262	-5.28021	4.26111e-06	0.00727801	4.09834
cg16336248	PEBP4	0.800572	-0.784741	5.27738	4.30087e-06	0.00731922	4.05089
cg09303236	TNS4	0.824488	2.87492	5.27474	4.33823e-06	0.00732086	4.056
cg07385573	USP36	-0.558217	1.94497	-5.27374	4.35248e-06	0.00732086	4.04414
cg25785630	TNKS	0.538782	-5.12202	5.27359	4.3545e-06	0.00732086	4.04619
cg24988451	BDH2	0.558114	3.09922	5.26965	4.41112e-06	0.00736496	4.04687
cg14980504	RAB6B	-0.918242	2.26549	-5.26962	4.41151e-06	0.00736496	4.0598
cg03841454	RARA-AS1	0.811201	-3.92055	5.26826	4.43134e-06	0.00738248	3.97514
cg03841454	RARA	0.811201	-3.92055	5.26826	4.43134e-06	0.00738248	3.97514
cg11656326	IGF2R	0.977524	-2.18124	5.26686	4.45167e-06	0.00738571	4.05131
cg13042487	ZFYVE21	0.788537	-4.02525	5.26684	4.45194e-06	0.00738571	3.99029
cg13042487	XRCC3	0.788537	-4.02525	5.26684	4.45194e-06	0.00738571	3.99029
cg17507671	PITX2	1.32495	-5.13218	5.26325	4.50459e-06	0.00744185	4.01324
cg12374732	RRM2B	0.87699	-4.21745	5.25822	4.5794e-06	0.00751835	4.00558
cg07701442	DDAH1	0.651729	-5.20344	5.25548	4.62064e-06	0.00754161	4.01893
cg26248645	PELI1	0.979438	-3.02612	5.25433	4.63819e-06	0.00754161	4.01949
cg23734137	NR2F2	1.10201	-1.84077	5.25333	4.65327e-06	0.00754161	4.02472
cg10648197	SPAG6	0.940411	-4.3976	5.25312	4.65656e-06	0.00754161	3.98774
cg08674011	NOD1	0.783126	1.55409	5.25307	4.65723e-06	0.00754161	4.02329
cg24407546	TMCC2	0.95551	1.88784	5.25012	4.70251e-06	0.00756356	3.98059
cg04291888	CYP2S1	1.12856	-4.69878	5.24531	4.77719e-06	0.00766809	3.97857
cg16028023	ALOX5AP	1.10306	2.92748	5.24467	4.78718e-06	0.00766857	4.00182
cg03340523	SGCB	0.582228	-5.49995	5.24142	4.83834e-06	0.00771926	3.95689
cg14024356	PYGO2	0.65816	-4.99191	5.23931	4.87198e-06	0.00774787	3.95525
cg12589143	HCG4P6	1.29639	-4.86552	5.23872	4.88131e-06	0.00774787	3.98588
cg14051544	SLC7A14	0.875735	-5.16396	5.23396	4.95795e-06	0.00778455	3.96491
cg07345708	ITGB8	0.916695	-4.24319	5.23244	4.9826e-06	0.00779825	3.95237
cg11631849	SLC44A5	0.929661	1.25405	5.23161	4.99624e-06	0.00779825	3.97405
cg20386580	NEURL	1.48576	-1.23012	5.23047	5.01487e-06	0.00781192	3.85899
cg05888894	EXT1	0.516636	2.50477	5.22643	5.08163e-06	0.00785407	3.93337
cg00437173	KCNJ6	-0.692354	1.1199	-5.22056	5.18013e-06	0.00795966	3.92499
cg13619915	SLITRK3	-0.792466	-3.61968	-5.21678	5.24469e-06	0.00802769	3.83968
cg08349723	SLC12A6	0.478342	2.0185	5.21391	5.29405e-06	0.0080876	3.91817
cg18468862	MSS51	0.581192	0.64218	5.20929	5.37477e-06	0.00818443	3.86175
cg27595008	S1PR3	0.590035	1.4829	5.20828	5.39251e-06	0.00819058	3.87035
cg27595008	C9orf47	0.590035	1.4829	5.20828	5.39251e-06	0.00819058	3.87035
cg01249187	CACNA1H	-1.00105	-1.60665	-5.20759	5.40474e-06	0.00819343	3.85201
cg03881854	VSX1	0.862627	-3.54285	5.20692	5.41658e-06	0.00819567	3.82471
cg07455417	PLEKHG5	-0.923182	3.3493	-5.20558	5.44034e-06	0.00820028	3.87709
cg10930502	SLC26A11	1.02574	2.48701	5.20244	5.49645e-06	0.0082691	3.87408
cg10930502	SGSH	1.02574	2.48701	5.20244	5.49645e-06	0.0082691	3.87408
cg14136810	GPR176	0.966008	-4.09706	5.19916	5.55565e-06	0.0083265	3.82429
cg18036235	DIRAS1	0.896084	-3.62953	5.19756	5.58475e-06	0.00835429	3.81366
cg01744552	CACNA1H	0.65857	3.16436	5.19633	5.60733e-06	0.00836759	3.79635
cg14823851	TBX4	1.31381	-2.7436	5.19592	5.61479e-06	0.00836759	3.8523
cg17999724	C15orf27	0.515857	0.538824	5.19428	5.64511e-06	0.00839696	3.82545
cg14307892	IKZF5	0.561797	-5.33762	5.19283	5.67191e-06	0.00841085	3.69042
cg14307892	ACADSB	0.561797	-5.33762	5.19283	5.67191e-06	0.00841085	3.69042
cg25048357	HMBS	0.861508	-5.5101	5.19204	5.68657e-06	0.00841085	3.83653
cg23407476	MYO1G	1.00561	0.520183	5.19042	5.71664e-06	0.00841085	3.81035
cg23026675	LOC100192378	0.98647	-4.55116	5.18812	5.75987e-06	0.00841085	3.70305
cg06217276	GRAMD1B	1.14651	-3.05527	5.1878	5.76597e-06	0.00841085	3.82478
cg23820815	RD3L	0.707755	2.1416	5.18771	5.76766e-06	0.00841085	3.78525
cg23820815	TDRD9	0.707755	2.1416	5.18771	5.76766e-06	0.00841085	3.78525
cg27558107	RIMS1	0.874229	-5.02048	5.18698	5.78135e-06	0.00841085	3.7451
cg21266330	NPFFR2	1.45571	-3.42221	5.18672	5.78627e-06	0.00841085	3.75462
cg24608700	IDE	-0.621111	-5.83247	-5.1866	5.7886e-06	0.00841085	3.81577
cg23115069	RGMA	0.53507	-5.031	5.18638	5.79272e-06	0.00841085	3.80399
cg17737146	LRRC34	-0.719828	-1.52313	-5.18603	5.79939e-06	0.00841085	3.8238
cg22953865	CCDC85C	0.873229	2.69719	5.18593	5.80121e-06	0.00841085	3.75549
cg11542063	NFE2L2	0.596818	-5.97339	5.18526	5.81387e-06	0.00841085	3.80827
cg25365260	LOC404266	1.25423	-4.16451	5.18241	5.86841e-06	0.00847377	3.81072
cg25365260	HOXB5	1.25423	-4.16451	5.18241	5.86841e-06	0.00847377	3.81072
cg20785796	SATB2	0.810011	-1.86831	5.18171	5.88171e-06	0.00847377	3.7985
cg02747748	SH3D20	0.702446	-3.54791	5.1808	5.89923e-06	0.00847377	3.78224
cg14691529	HOTAIR	0.608693	-4.82583	5.18061	5.90289e-06	0.00847377	3.80294
cg09515410	LYNX1	-0.550942	3.26976	-5.17891	5.93576e-06	0.00848525	3.79185
cg21231689	TRPM2	-1.54722	3.27751	-5.17631	5.98657e-06	0.00853584	3.79458
cg18247339	CFL2	0.692896	-4.05723	5.17446	6.02276e-06	0.008572	3.74961
cg14091497	NOTCH1	0.48286	2.47511	5.1722	6.0674e-06	0.00858876	3.69187
cg09984521	AFMID	0.893217	2.39582	5.16877	6.13582e-06	0.00862434	3.76519
cg24817345	TNXB	-0.715609	2.2286	-5.166	6.19157e-06	0.00868284	3.75982
cg14856684	RAB15	0.935883	-5.03593	5.16507	6.21036e-06	0.00868284	3.7753
cg21564514	AACS	-0.870281	3.83113	-5.16371	6.23801e-06	0.00870612	3.68833
cg05631262	CDON	0.818317	-4.50268	5.16101	6.29333e-06	0.00875866	3.69566
cg01462946	ARHGAP27	0.872575	-4.63742	5.1606	6.30162e-06	0.00875866	3.73541
cg00214353	PLLP	0.6097	1.97938	5.16023	6.30934e-06	0.00875866	3.70056
cg27178191	SLC4A8	0.684099	-1.90476	5.15776	6.36045e-06	0.0087994	3.74387
cg17246714	WNT5A	0.759887	-3.45575	5.15713	6.37344e-06	0.00880199	3.72114
cg21566433	PCSK6	-2.61263	0.166209	-5.15483	6.42148e-06	0.00885289	3.71328
cg25270774	LGR6	1.46839	-0.929439	5.15291	6.46184e-06	0.00889303	3.65906
cg00183742	PTGER3	0.69786	-5.94347	5.15109	6.50034e-06	0.00892454	3.67552
cg00183742	ZRANB2-AS1	0.69786	-5.94347	5.15109	6.50034e-06	0.00892454	3.67552
cg22793136	PLXNC1	0.805291	-4.32223	5.14987	6.52633e-06	0.00892454	3.72121
cg23343073	KCNK7	-0.839455	2.4765	-5.14806	6.565e-06	0.00894169	3.68803
cg15613905	MCC	1.70898	1.59275	5.14592	6.61098e-06	0.00898885	3.70292
cg15651293	PRIMA1	-1.03637	-3.01259	-5.14498	6.63139e-06	0.00900114	3.70482
cg11970301	PPP4C	0.683544	-4.85511	5.14216	6.69267e-06	0.00904947	3.67525
cg17052170	LY6E	1.18746	1.44632	5.1388	6.76639e-06	0.00911595	3.67174
cg17052170	LOC100133669	1.18746	1.44632	5.1388	6.76639e-06	0.00911595	3.67174
cg18761450	FGF14	0.690018	-2.44489	5.13531	6.84406e-06	0.00917959	3.68172
cg16299455	JDP2	0.714654	-3.97406	5.13468	6.85796e-06	0.00918267	3.68074
cg24194698	WAC	-0.624025	3.86932	-5.13093	6.94242e-06	0.00924881	3.60315
cg15975065	IST1	0.649485	-6.3245	5.12612	7.05222e-06	0.00937216	3.63967
cg18030774	SLC46A1	0.718442	-4.34007	5.12552	7.06602e-06	0.00937216	3.64505
cg07763737	EDC3	0.615045	1.75782	5.12533	7.07054e-06	0.00937216	3.64499
cg14527148	C15orf37	0.883243	-5.33296	5.12463	7.08656e-06	0.00937768	3.6413
cg14527148	ST20	0.883243	-5.33296	5.12463	7.08656e-06	0.00937768	3.6413
cg11034861	TRADD	-0.548871	-2.88151	-5.12211	7.14521e-06	0.00942596	3.64119
cg11034861	FBXL8	-0.548871	-2.88151	-5.12211	7.14521e-06	0.00942596	3.64119
cg19538674	CSRNP1	-0.866479	4.98275	-5.12064	7.17939e-06	0.00945311	3.57525
cg22132982	WNT7A	-1.02621	1.81572	-5.1175	7.25327e-06	0.00951871	3.56131
cg11416811	C10orf107	0.97957	-4.19007	5.11296	7.36143e-06	0.00960339	3.60613
cg21355487	ARHGAP22	0.721698	-1.75467	5.1115	7.3967e-06	0.00962711	3.60491
cg17826344	SHANK1	0.71647	-3.37777	5.11057	7.41901e-06	0.00964029	3.58799
cg17324328	LAMTOR4	-0.464031	2.70133	-5.10742	7.49568e-06	0.00970803	3.515
cg00436663	LOC400927	0.607679	-4.88837	5.10677	7.51159e-06	0.00971274	3.59844
cg13645767	C9orf3	0.638028	-3.2557	5.10534	7.54662e-06	0.00972626	3.58193
cg23248424	GFPT2	2.47723	0.971768	5.10429	7.57249e-06	0.00973689	3.59583
cg16650002	C7orf57	-0.616223	3.2835	-5.10401	7.57948e-06	0.00973689	3.57002
cg26161725	C5orf33	0.631815	-4.75898	5.10254	7.61588e-06	0.00976322	3.55001
cg00486564	EMX1	0.764533	-4.18721	5.10169	7.63701e-06	0.00976322	3.49661
cg16002818	BOLL	1.60886	-3.26512	5.10095	7.65547e-06	0.00976322	3.56728
cg18844210	MYADM	0.572239	-4.30581	5.10089	7.65692e-06	0.00976322	3.57825
cg13254588	THUMPD2	0.732915	-4.98142	5.09986	7.68261e-06	0.00976322	3.56482
cg25462815	GTF3C2	0.753908	-3.94111	5.0998	7.68411e-06	0.00976322	3.55796
cg16953845	ARHGAP19	-0.434507	1.29822	-5.09971	7.68634e-06	0.00976322	3.51513
cg16953845	ARHGAP19-SLIT1	-0.434507	1.29822	-5.09971	7.68634e-06	0.00976322	3.51513
cg17832678	MKNK1	0.791065	2.26112	5.09894	7.70579e-06	0.00977223	3.57289
cg17497397	ABLIM2	0.704602	1.5749	5.09828	7.72235e-06	0.00977756	3.54719
cg27501878	BHLHE23	0.575595	-6.48991	5.09654	7.76637e-06	0.00981759	3.54482
cg07745941	RANGAP1	0.702309	2.82124	5.0946	7.8154e-06	0.00986382	3.53807
cg24131592	SMIM2	-0.680127	1.57615	-5.09179	7.8873e-06	0.00989316	3.46548
cg09281539	RALGAPA2	0.577347	-5.31045	5.09179	7.88746e-06	0.00989316	3.53303
cg12134970	MCCC1	0.793516	1.246	5.09174	7.88865e-06	0.00989316	3.54458
cg07475000	RAPGEF5	0.604226	-2.25574	5.09071	7.9151e-06	0.00990292	3.53178
cg03984067	MSI2	1.1566	-0.99228	5.09047	7.92147e-06	0.00990292	3.55421
cg20780721	FGF19	0.863059	-4.12913	5.08945	7.94765e-06	0.00990436	3.5287
cg13077490	PGD	0.765397	-5.13629	5.08795	7.98677e-06	0.00993746	3.53792
cg24908198	TP53AIP1	-1.00369	3.49154	-5.0872	8.0061e-06	0.00994587	3.51258
cg16659284	SNX29	-0.712227	4.20942	-5.08524	8.0574e-06	0.00999391	3.51389
cg06287665	GRHL2	0.596601	1.54811	5.0823	8.13509e-06	0.0100717	3.50845
cg20783262	GADD45A	0.949248	-3.48054	5.08026	8.18929e-06	0.01011	3.50695
cg13353015	CSMD2	-0.513893	3.56278	-5.07919	8.21791e-06	0.0101157	3.50219
cg25724106	RANGAP1	-0.728813	3.9851	-5.07913	8.21953e-06	0.0101157	3.4804
cg17204562	RNF114	1.07137	1.45563	5.07236	8.40262e-06	0.0102455	3.49636
cg03845688	CALN1	0.9893	-0.387136	5.07167	8.42143e-06	0.0102526	3.49345
cg09380695	VMO1	0.985152	-2.50178	5.07063	8.45012e-06	0.0102717	3.49142
cg20698069	SETD1B	0.951406	-4.95414	5.0699	8.47026e-06	0.0102804	3.49071
cg20698069	LOC338799	0.951406	-4.95414	5.0699	8.47026e-06	0.0102804	3.49071
cg05917963	CHUK	-0.893718	-0.987922	-5.06769	8.53129e-06	0.0103386	3.43321
cg03390569	LOC100302652	0.629345	-3.50075	5.06658	8.56235e-06	0.0103522	3.47335
cg03390569	ASB3	0.629345	-3.50075	5.06658	8.56235e-06	0.0103522	3.47335
cg03390569	ERLEC1	0.629345	-3.50075	5.06658	8.56235e-06	0.0103522	3.47335
cg04218345	FGF12	0.794788	-3.79583	5.06591	8.58103e-06	0.0103522	3.45654
cg14191279	PRAM1	0.747255	-3.97225	5.06232	8.68169e-06	0.0104409	3.43071
cg14113931	CEP76	0.954764	2.38452	5.06148	8.70546e-06	0.0104417	3.46498
cg14113931	PSMG2	0.954764	2.38452	5.06148	8.70546e-06	0.0104417	3.46498
cg25073464	DOK6	0.678459	0.788419	5.06137	8.70872e-06	0.0104417	3.37948
cg26319410	XPR1	0.64691	1.71541	5.05853	8.78955e-06	0.0105068	3.43897
cg20893317	IDH1-AS1	0.537375	1.96312	5.05648	8.8485e-06	0.0105613	3.40196
cg20893317	IDH1	0.537375	1.96312	5.05648	8.8485e-06	0.0105613	3.40196
cg23589018	SENP7	0.770284	1.37922	5.05438	8.90906e-06	0.0105921	3.44941
cg06091094	TSPAN18	0.843053	3.51254	5.05419	8.91446e-06	0.0105921	3.4278
cg06262352	TENM3	-0.477952	3.77764	-5.05276	8.95619e-06	0.0106152	3.4339
cg00856404	DNMT3A	0.668495	-2.1404	5.05233	8.96857e-06	0.0106152	3.38928
cg23343599	PLEKHM3	0.561959	1.97349	5.05151	8.99275e-06	0.0106152	3.41001
cg05358228	WNT8B	0.910809	-4.79567	5.05149	8.99314e-06	0.0106152	3.39739
cg10886493	HLA-A	-1.69166	-3.54246	-5.04978	9.04356e-06	0.0106496	3.41343
cg04105966	ADCYAP1	1.48647	-0.675271	5.04902	9.06594e-06	0.0106601	3.42686
cg12609600	HCCA2	0.892147	-3.08492	5.04854	9.07992e-06	0.0106607	3.39897
cg12609600	LOC338651	0.892147	-3.08492	5.04854	9.07992e-06	0.0106607	3.39897
cg17867835	PLEC	0.927309	-1.34385	5.04745	9.11221e-06	0.0106827	3.41381
cg25295029	SULF2	-1.14221	2.67227	-5.04698	9.12603e-06	0.0106831	3.40117
cg22289785	ZAR1	0.686743	0.960691	5.04502	9.18457e-06	0.0107041	3.3846
cg00363201	MCEE	0.540932	2.66576	5.04267	9.25492e-06	0.0107386	3.39332
cg17225267	EFCAB6	0.665962	-5.86263	5.04093	9.30744e-06	0.0107838	3.38789
cg25960366	TJP2	0.557396	0.0586823	5.04012	9.33219e-06	0.0107933	3.38785
cg18031902	BTBD6	-0.877545	1.58937	-5.03976	9.34296e-06	0.0107933	3.40082
cg18031902	BRF1	-0.877545	1.58937	-5.03976	9.34296e-06	0.0107933	3.40082
cg14145908	CACNA1C	0.659592	-4.98605	5.03828	9.38807e-06	0.0108061	3.30671
cg26622634	GFRA1	0.646852	2.38973	5.03636	9.44676e-06	0.0108061	3.38408
cg18354598	COL23A1	0.698214	-1.74969	5.03573	9.46626e-06	0.0108061	3.37318
cg20986307	GPD1	1.07117	-2.39741	5.03543	9.47537e-06	0.0108061	3.35319
cg20986307	C12orf62	1.07117	-2.39741	5.03543	9.47537e-06	0.0108061	3.35319
cg22807516	PPP4R2	0.582594	2.2025	5.03497	9.48982e-06	0.0108061	3.37693
cg20305095	CUL3	0.859696	-1.28948	5.03425	9.51184e-06	0.0108061	3.38653
cg21851351	GSX1	1.12842	-4.8282	5.03424	9.51226e-06	0.0108061	3.33101
cg27066829	GPR108	0.695417	-5.54115	5.03385	9.52427e-06	0.0108061	3.37681
cg01258201	CPNE5	0.730933	-4.0399	5.0335	9.53507e-06	0.0108061	3.38467
cg07898573	ANKRD2	0.855638	-3.14981	5.03328	9.54206e-06	0.0108061	3.37564
cg01799338	EIF2C1	1.17742	-4.69019	5.03274	9.55883e-06	0.0108061	3.35447
cg13501181	C3orf50	1.19775	-5.07	5.03145	9.5989e-06	0.0108205	3.3386
cg21293934	ANKRD30B	1.083	-2.68206	5.03038	9.63247e-06	0.0108275	3.2469
cg13430464	CHRDL2	-0.835249	-1.98855	-5.02925	9.66777e-06	0.0108517	3.36575
cg18166741	C1orf170	-1.04595	2.53692	-5.02877	9.68285e-06	0.0108533	3.36673
cg22524327	M1AP	1.67559	-2.18964	5.02794	9.70905e-06	0.0108672	3.36176
cg24069815	PRPF39	-0.640336	2.947	-5.02699	9.73915e-06	0.0108753	3.31537
cg11038843	B3GAT1	0.782009	-4.56421	5.02684	9.74374e-06	0.0108753	3.34778
cg24758816	HYLS1	0.489646	2.42545	5.02477	9.80979e-06	0.0109182	3.32895
cg03554914	MASTL	-0.775237	-3.85413	-5.02127	9.92177e-06	0.0110165	3.34567
cg07063032	TGIF1	0.725856	-4.45728	5.02114	9.92596e-06	0.0110165	3.34262
cg10544205	GGN	1.40142	-3.15862	5.02054	9.9454e-06	0.0110226	3.34111
cg25328784	EBF1	0.439095	1.65707	5.01741	1.00473e-05	0.0110433	3.28712
cg23056811	C1orf204	-0.879641	0.444747	-5.01728	1.00515e-05	0.0110433	3.33223
cg09938661	LOC101927653	0.620417	0.85544	5.0171	1.00571e-05	0.0110433	3.3337
cg05531737	GPR146	1.09459	-4.33163	5.01699	1.00609e-05	0.0110433	3.29452
cg05531737	C7orf50	1.09459	-4.33163	5.01699	1.00609e-05	0.0110433	3.29452
cg07696914	TG	-0.768569	-3.18244	-5.01682	1.00666e-05	0.0110433	3.30788
cg07696914	SLA	-0.768569	-3.18244	-5.01682	1.00666e-05	0.0110433	3.30788
cg14565781	BTBD19	-0.764	0.980552	-5.015	1.0126e-05	0.0110651	3.3239
cg08825837	WNT2	0.594491	-3.82544	5.01454	1.01411e-05	0.0110651	3.29872
cg09904891	TBX1	0.789938	-5.20663	5.01392	1.01617e-05	0.0110651	3.32222
cg08181479	LOC219347	0.825497	-4.70565	5.0133	1.01822e-05	0.0110651	3.3202
cg08181479	C10orf57	0.825497	-4.70565	5.0133	1.01822e-05	0.0110651	3.3202
cg10171565	VRK2	0.461944	1.78223	5.01106	1.02567e-05	0.0110651	3.28328
cg07908559	LINC01085	0.496218	2.0829	5.01099	1.02589e-05	0.0110651	3.29261
cg07660991	ZNF414	-0.776757	2.05171	-5.01092	1.02611e-05	0.0110651	3.28192
cg23595256	LOC100133612	0.781741	2.75239	5.00941	1.03118e-05	0.0110651	3.22167
cg04566826	KCTD15	0.731611	1.41916	5.00929	1.03156e-05	0.0110651	3.29948
cg16249035	TBX5	0.519776	-4.48743	5.00918	1.03193e-05	0.0110651	3.29446
cg07426848	S100A3	0.698763	2.55229	5.00725	1.03844e-05	0.011118	3.29179
cg25952192	TTC39C	0.743016	0.309342	5.00647	1.04108e-05	0.011118	3.26282
cg02921003	GLIPR1L1	-0.64531	-3.10635	-5.00383	1.05003e-05	0.0111984	3.28431
cg17320804	EML6	0.806282	2.79427	5.00198	1.05636e-05	0.0112509	3.22961
cg05935660	TRAF3IP2	-0.619453	-0.803943	-5.00055	1.06129e-05	0.0112881	3.28691
cg25373438	WDR27	0.560292	2.84784	4.99906	1.06643e-05	0.0113276	3.23843
cg12600197	NEIL1	0.679037	-3.84016	4.99845	1.06853e-05	0.0113347	3.23325
cg22146418	E2F3	0.598326	2.86004	4.99683	1.07417e-05	0.0113667	3.28185
cg15721666	MSI1	0.883996	-2.96752	4.99676	1.07442e-05	0.0113667	3.23566
cg05298026	DOT1L	-1.25205	2.83456	-4.99609	1.07674e-05	0.011376	3.27183
cg13023623	OTX2	0.893676	-3.50187	4.99501	1.08053e-05	0.0113926	3.26843
cg12593608	C15orf34	0.541726	-4.61034	4.9946	1.08199e-05	0.0113926	3.20184
cg12593608	HEXA	0.541726	-4.61034	4.9946	1.08199e-05	0.0113926	3.20184
cg13214286	PPP6R1	0.866057	-0.134827	4.99442	1.08262e-05	0.0113926	3.19069
cg18917853	TMEM59L	1.11605	-3.49854	4.99375	1.08497e-05	0.0114021	3.2699
cg13457172	VAX1	0.573295	-5.69668	4.99185	1.09166e-05	0.0114269	3.21833
cg26255273	LINC00431	0.71707	2.19897	4.98814	1.10492e-05	0.0115504	3.20757
cg08661591	SLC16A12	-0.633289	2.80617	-4.98704	1.10885e-05	0.0115762	3.24714
cg13190885	ODF1	0.542321	2.14143	4.9863	1.11154e-05	0.0115802	3.20464
cg09798722	CASZ1	-1.03198	2.71175	-4.98612	1.11217e-05	0.0115802	3.1685
cg23959605	SYT2	1.00013	-3.49422	4.98564	1.11391e-05	0.0115832	3.21504
cg24612198	CD3E	-0.699066	1.95742	-4.98468	1.1174e-05	0.011589	3.22469
cg15788231	COBL	0.749939	2.24014	4.98214	1.12663e-05	0.0116542	3.20135
cg18987274	CHCHD3	0.984659	-5.04559	4.98049	1.13268e-05	0.0116885	3.18559
cg09490424	RAB10	0.630432	1.10306	4.98043	1.1329e-05	0.0116885	3.2159
cg03333727	TMX2	-0.458167	2.83782	-4.97993	1.13474e-05	0.0116922	3.17112
cg04414683	MPP2	0.427697	-5.00359	4.97695	1.14577e-05	0.0117558	3.17382
cg10710468	CYP2A13	0.899422	-1.99695	4.97668	1.14677e-05	0.0117558	3.16598
cg00248856	CCND1	-0.607176	1.36969	-4.97586	1.14982e-05	0.0117558	3.20695
cg10702191	C1orf183	0.603147	-4.66121	4.97497	1.15317e-05	0.0117692	3.18508
cg10702191	DDX20	0.603147	-4.66121	4.97497	1.15317e-05	0.0117692	3.18508
cg03129653	C11orf58	0.620966	-3.65232	4.9745	1.1549e-05	0.0117692	3.20321
cg00859478	SIX6	0.701338	-4.43088	4.97432	1.1556e-05	0.0117692	3.19519
cg06741896	CCND1	0.586328	0.989931	4.9736	1.15829e-05	0.0117815	3.2098
cg16371860	TMPRSS2	0.823523	-3.98091	4.97276	1.16144e-05	0.0117837	3.20004
cg20078640	BTG1	0.845816	-4.08109	4.97275	1.16149e-05	0.0117837	3.2002
cg00449067	CALCRL	0.862672	1.36786	4.97083	1.16876e-05	0.0118423	3.19621
cg18022777	ALK	0.772576	-6.00758	4.96883	1.17635e-05	0.0118957	3.16932
cg07136348	PRDM9	0.483371	2.2309	4.96865	1.17704e-05	0.0118957	3.17906
cg13159505	RPTOR	0.790143	-0.00782731	4.9681	1.17916e-05	0.0119019	3.18336
cg15468180	PRMT6	0.589418	-3.82554	4.96642	1.18559e-05	0.0119112	3.13796
cg15873474	CDH4	-0.683948	1.72622	-4.96609	1.18685e-05	0.0119112	3.16738
cg00027674	RAB38	0.747197	-2.81081	4.96574	1.1882e-05	0.0119112	3.16061
cg06123714	PTPRJ	-0.882045	1.68914	-4.9655	1.18911e-05	0.0119112	3.1763
cg04426101	RLN1	0.929088	1.29086	4.96288	1.19927e-05	0.0119978	3.16268
cg25928510	ANO6	-0.543085	3.49413	-4.95671	1.22352e-05	0.0121532	3.14937
cg01943414	MRC2	0.688028	4.00824	4.95623	1.22541e-05	0.0121532	3.14904
cg13243674	KCNAB2	0.423667	4.03054	4.9562	1.22555e-05	0.0121532	3.12451
cg24732823	MYL12B	0.447702	-6.25851	4.9528	1.23912e-05	0.0122417	3.14008
cg15654761	CA12	0.818286	2.80501	4.95023	1.24947e-05	0.0123133	3.14483
cg20300093	ADCY5	0.553699	0.422081	4.94981	1.2512e-05	0.0123142	3.12221
cg05885483	PRKAG1	0.587591	-5.04381	4.94912	1.25399e-05	0.0123142	3.07907
cg07625131	USH1C	1.15543	-5.21421	4.94893	1.25475e-05	0.0123142	3.11281
cg03784054	FAM65A	0.949264	-3.24978	4.94835	1.25711e-05	0.0123142	3.1215
cg18190778	PTPRG	0.574121	1.26003	4.94829	1.25735e-05	0.0123142	3.12297
cg03410231	CLCN1	0.734185	-5.33765	4.94698	1.26269e-05	0.0123341	3.11354
cg01090565	SFTPD	0.652987	1.6035	4.94629	1.26553e-05	0.0123341	3.10785
cg23963071	SERPINB9	0.892589	0.954728	4.94314	1.27852e-05	0.0123955	3.11257
cg21314480	TACR1	0.370162	-5.52367	4.94269	1.2804e-05	0.0123955	3.08647
cg15382464	PRKCA	-0.68924	1.75996	-4.94241	1.28153e-05	0.0123955	3.08206
cg25703309	CARHSP1	0.909864	-4.90524	4.94111	1.28696e-05	0.0123955	3.04017
cg20227161	UCMA	-0.883387	0.36118	-4.94058	1.28918e-05	0.0123955	3.06481
cg15097361	RPTOR	1.12537	2.50154	4.9401	1.29115e-05	0.0123955	3.10652
cg15429736	BSN	-0.960777	2.70405	-4.9396	1.29325e-05	0.0123955	3.05511
cg26737850	BAIAP3	0.705899	-2.66931	4.93905	1.29556e-05	0.0123969	3.10497
cg14340840	OR10G3	-0.718939	3.24349	-4.93821	1.29911e-05	0.0124068	2.99793
cg25634693	METTL21A	0.753784	0.793539	4.93708	1.30386e-05	0.0124163	3.0534
cg25634693	CREB1	0.753784	0.793539	4.93708	1.30386e-05	0.0124163	3.0534
cg16222762	SYT4	0.576229	-5.39902	4.93459	1.31441e-05	0.0124567	3.09477
cg04350772	CHD2	-0.702778	2.82051	-4.93217	1.32476e-05	0.0124993	3.05062
cg12693632	PTPN5	-0.597819	1.62837	-4.93213	1.32493e-05	0.0124993	3.0803
cg09255910	HLX	-0.957293	-0.217167	-4.93207	1.32521e-05	0.0124993	2.98121
cg07785945	KDM1A	0.889107	-5.35807	4.93132	1.32841e-05	0.0125001	3.08007
cg16692439	ASPHD2	0.686147	-0.769523	4.93036	1.33254e-05	0.0125237	3.0593
cg05946692	HIPK1	-0.718433	-4.31116	-4.92987	1.33469e-05	0.0125289	3.07841
cg16537676	DDR1	0.786937	0.0232449	4.9289	1.33886e-05	0.0125532	3.05861
cg13361168	MIR1539	0.762459	-4.54598	4.92781	1.34359e-05	0.0125827	3.03774
cg13361168	C18orf32	0.762459	-4.54598	4.92781	1.34359e-05	0.0125827	3.03774
cg15636057	RBM42	0.714491	-4.92011	4.92653	1.34919e-05	0.0125911	3.01843
cg03299636	C13orf16	1.21887	1.81963	4.92651	1.34927e-05	0.0125911	3.04855
cg00902427	MCHR1	1.07722	2.4936	4.92538	1.35423e-05	0.0126053	3.06646
cg23611945	PLTP	0.761416	-2.21853	4.92536	1.3543e-05	0.0126053	3.06374
cg20028869	PART1	0.803597	-2.40272	4.92494	1.35617e-05	0.0126053	3.06043
cg03451166	GOLGA2P9	-0.951636	2.65566	-4.92329	1.36342e-05	0.0126338	3.03467
cg21007371	UBE2E2	1.12503	-3.29325	4.92164	1.3707e-05	0.0126497	3.03467
cg24502022	ZNF680	-0.523646	-3.24204	-4.92079	1.37448e-05	0.0126497	3.04304
cg06778202	NIPAL4	0.738969	-4.01381	4.92055	1.37555e-05	0.0126497	3.04878
cg26573704	ADAMTS12	0.812219	-4.9469	4.92	1.37801e-05	0.0126497	3.02854
cg21922656	PGAM5	1.24537	3.58748	4.91983	1.37878e-05	0.0126497	3.05644
cg01914652	ZNF710	-0.727771	-2.17987	-4.91966	1.37953e-05	0.0126497	3.02749
cg22612590	TMCO3	0.721837	2.30014	4.91948	1.38032e-05	0.0126497	3.0529
cg00898282	CTNNAL1	0.685135	-4.98178	4.91923	1.38147e-05	0.0126497	3.04536
cg02684219	SRSF8	0.658881	-4.88126	4.91919	1.38165e-05	0.0126497	3.0321
cg26372202	AK7	-0.746291	1.016	-4.91895	1.38273e-05	0.0126497	3.04777
cg06720425	RARB	0.741146	-4.82313	4.91808	1.38663e-05	0.0126654	3.03522
cg05041477	MAPK15	0.440862	6.1727	4.91785	1.38763e-05	0.0126654	2.9663
cg15436702	SOHLH2	-0.769943	3.24554	-4.91693	1.39176e-05	0.0126736	3.02545
cg15436702	CCDC169-SOHLH2	-0.769943	3.24554	-4.91693	1.39176e-05	0.0126736	3.02545
cg14078322	RAB40B	0.718887	-4.5258	4.91617	1.3952e-05	0.0126736	3.03355
cg10008539	RPL36AL	0.773029	-5.80923	4.91604	1.39581e-05	0.0126736	3.03998
cg10008539	MGAT2	0.773029	-5.80923	4.91604	1.39581e-05	0.0126736	3.03998
cg15665925	EML3	0.761873	-5.24344	4.91429	1.40373e-05	0.0127062	3.01952
cg15665925	ROM1	0.761873	-5.24344	4.91429	1.40373e-05	0.0127062	3.01952
cg14408642	ARVCF	1.07646	1.37613	4.91368	1.40649e-05	0.0127062	3.00302
cg19244965	ATCAY	0.668913	2.17018	4.91208	1.41382e-05	0.0127118	3.01594
cg06654828	PPARA	1.16472	-4.26863	4.91177	1.41522e-05	0.0127118	3.02956
cg20386482	TANGO6	0.420597	2.06027	4.9107	1.42012e-05	0.0127414	3.00993
cg12344964	PRSS56	0.757144	-0.992916	4.9099	1.42382e-05	0.0127601	2.9961
cg12344964	CHRND	0.757144	-0.992916	4.9099	1.42382e-05	0.0127601	2.9961
cg05206910	CSNK1D	0.611977	-4.06362	4.90893	1.42827e-05	0.0127723	3.0085
cg13434312	PTCHD2	-0.723517	1.7818	-4.90834	1.43099e-05	0.012781	2.99158
cg20604317	SMOX	0.768103	-4.51431	4.90706	1.43696e-05	0.0128054	3.00067
cg01487433	CILP2	0.781814	-3.17302	4.9056	1.44377e-05	0.0128371	3.00959
cg24228559	MAPK8IP2	0.979183	0.896819	4.90478	1.44757e-05	0.0128421	2.95603
cg05620928	PRKCZ	0.598042	3.77402	4.90269	1.4574e-05	0.0129004	2.9581
cg10365743	FOXK1	0.89868	2.62268	4.90228	1.45932e-05	0.012903	2.9471
cg01593834	POU4F3	1.09126	-3.12103	4.90132	1.46387e-05	0.0129148	2.99626
cg16190100	LINC01474	0.53583	1.69404	4.90055	1.46752e-05	0.0129321	2.97193
cg04215870	SLC16A9	0.642581	-4.77874	4.90004	1.46997e-05	0.0129393	2.97485
cg09934789	TRIB1	-0.609565	-2.73788	-4.89743	1.48243e-05	0.0130345	2.98197
cg20464580	CYP51A1	0.544534	-4.67451	4.89564	1.49104e-05	0.0130844	2.95755
cg07935012	DCC	1.00513	-2.60839	4.89556	1.49142e-05	0.0130844	2.97555
cg14021493	MYLIP	0.665181	3.8632	4.89487	1.49474e-05	0.0130991	2.97008
cg11944219	TUBE1	0.606145	-4.74976	4.8935	1.50137e-05	0.0131218	2.91923
cg11944219	C6orf225	0.606145	-4.74976	4.8935	1.50137e-05	0.0131218	2.91923
cg01654862	SCHIP1	0.550032	-5.34048	4.89333	1.5022e-05	0.0131218	2.96531
cg00088797	IQSEC1	1.02962	1.6286	4.89327	1.50248e-05	0.0131218	2.97821
cg15421363	IRF1	0.872865	-3.26164	4.89219	1.50773e-05	0.0131401	2.96421
cg23168192	SLC7A8	0.663543	1.89858	4.89138	1.51169e-05	0.0131601	2.97323
cg09331505	CDH24	0.754328	-2.1141	4.89053	1.51584e-05	0.0131818	2.96533
cg02948218	TCF7L1	-0.914638	1.20384	-4.88955	1.52069e-05	0.013208	2.93258
cg17914835	KIAA0427	-0.780259	2.98586	-4.88924	1.52219e-05	0.013208	2.96174
cg25402945	RAB30-AS1	-0.786037	-2.37587	-4.88861	1.52531e-05	0.0132205	2.95656
cg25402945	RAB30	-0.786037	-2.37587	-4.88861	1.52531e-05	0.0132205	2.95656
cg18555478	TERF2	0.558795	2.35804	4.88288	1.5538e-05	0.0134114	2.91209
cg27567206	AFAP1	0.856441	3.29967	4.88098	1.56341e-05	0.0134476	2.94127
cg21515562	POLL	0.995497	0.625888	4.88032	1.56674e-05	0.0134616	2.91223
cg21515562	DPCD	0.995497	0.625888	4.88032	1.56674e-05	0.0134616	2.91223
cg24701966	YTHDC1	-0.514443	-2.15284	-4.87925	1.57217e-05	0.0134878	2.91714
cg21017112	TXN2	0.624869	3.37176	4.87905	1.57319e-05	0.0134878	2.93713
cg07355049	C2orf88	0.424754	2.26128	4.87842	1.57637e-05	0.0134911	2.9056
cg04891836	TNFSF14	-0.591244	-0.168809	-4.87729	1.58217e-05	0.0135055	2.90787
cg22374057	FAM38B	1.02759	-4.56448	4.87573	1.59013e-05	0.0135304	2.91355
cg10844318	GRSF1	0.634794	-5.07041	4.87334	1.60248e-05	0.0136045	2.88984
cg01209943	CDKN3	0.582292	-5.13576	4.87142	1.61242e-05	0.0136556	2.89447
cg24372849	LOC101929710	0.605323	0.960777	4.87107	1.61426e-05	0.0136556	2.85578
cg11674356	SMARCA4	0.584564	1.91742	4.87011	1.6193e-05	0.0136757	2.89327
cg24576063	KLHDC3	0.511655	1.24649	4.86811	1.62976e-05	0.0137494	2.81865
cg16152424	FRAS1	0.869773	-5.63551	4.86726	1.63424e-05	0.0137725	2.90017
cg18333092	MIR518C	-0.936879	0.821984	-4.86428	1.65006e-05	0.0138403	2.88567
cg18333092	MIR520C	-0.936879	0.821984	-4.86428	1.65006e-05	0.0138403	2.88567
cg02999984	STXBP5L	-0.8215	2.69183	-4.8641	1.65103e-05	0.0138403	2.88018
cg03760072	SRPRB	1.15066	1.07741	4.86318	1.65595e-05	0.0138516	2.87059
cg19294256	ZC3H13	-0.931348	-3.59645	-4.8625	1.65955e-05	0.0138516	2.87868
cg23406436	ZNF253	0.585005	1.23376	4.86236	1.66032e-05	0.0138516	2.87977
cg14097304	MNX1	0.761589	-4.10176	4.86224	1.66097e-05	0.0138516	2.87195
cg05237023	ZFP1	0.77311	-4.77332	4.86221	1.66113e-05	0.0138516	2.86703
cg03198616	MKL2	0.926921	2.31153	4.85749	1.68665e-05	0.014005	2.86268
cg01007458	SLC1A6	0.520896	2.9285	4.8574	1.68711e-05	0.014005	2.8103
cg08866144	MICA	0.793267	-3.20481	4.85717	1.68838e-05	0.014005	2.8409
cg07094340	CASKIN1	-0.898874	6.25421	-4.85638	1.69268e-05	0.014026	2.82671
cg23368285	FGF3	0.940551	-2.78695	4.85554	1.6973e-05	0.0140496	2.84888
cg09072634	MAD2L2	0.511842	2.83841	4.85389	1.70633e-05	0.0141096	2.85327
cg25698701	FBLN5	1.40689	-4.7666	4.85339	1.70909e-05	0.0141141	2.8641
cg11661658	GNG12-AS1	0.547772	2.0003	4.85265	1.71321e-05	0.0141141	2.86019
cg10443315	MIR548I3	0.649318	0.516896	4.85186	1.71759e-05	0.0141141	2.84715
cg06697339	SLC5A5	1.09639	-5.08723	4.8506	1.72459e-05	0.0141443	2.81171
cg00547077	ZNF132	0.882752	-3.90673	4.84995	1.72822e-05	0.0141485	2.83281
cg01574364	SLC36A1	0.469056	0.467904	4.84982	1.72893e-05	0.0141485	2.80412
cg13266166	PARD3B	-0.464594	1.44933	-4.84758	1.74145e-05	0.014234	2.76691
cg14804129	KDM4B	-1.12554	4.55602	-4.84731	1.74297e-05	0.014234	2.84194
cg00550708	STIM1	0.529281	1.92985	4.84626	1.74888e-05	0.0142624	2.82643
cg25670864	ELN	-0.695397	0.799757	-4.84606	1.75005e-05	0.0142624	2.83455
cg05780616	SNRPF	-0.645304	-5.81468	-4.8433	1.76567e-05	0.0143597	2.77918
cg09054633	SPOCK1	0.829572	-4.62595	4.84305	1.76708e-05	0.0143597	2.81827
cg04814990	ARHGEF7	-0.570996	3.77551	-4.84299	1.76743e-05	0.0143597	2.80949
cg00960395	PRAC	0.844351	-3.32994	4.8425	1.77026e-05	0.0143679	2.82593
cg00960395	C17orf93	0.844351	-3.32994	4.8425	1.77026e-05	0.0143679	2.82593
cg18265046	LARS2-AS1	-0.662319	1.03514	-4.84027	1.78302e-05	0.0144419	2.82616
cg18265046	LARS2	-0.662319	1.03514	-4.84027	1.78302e-05	0.0144419	2.82616
cg16897014	SLC27A2	1.16139	-4.44571	4.8397	1.7863e-05	0.0144441	2.81644
cg19496978	ZNF697	0.800159	-4.1107	4.83959	1.78695e-05	0.0144441	2.81886
cg17830985	SHISA2	1.1205	-4.71473	4.83833	1.79419e-05	0.0144583	2.81165
cg20683799	ITGB3BP	0.87058	-5.19993	4.83596	1.808e-05	0.0145548	2.79932
cg20683799	EFCAB7	0.87058	-5.19993	4.83596	1.808e-05	0.0145548	2.79932
cg26814335	AGPAT5	0.641448	-0.142306	4.8348	1.81475e-05	0.0145702	2.79818
cg03325767	SECTM1	0.771225	-4.95048	4.83468	1.81544e-05	0.0145702	2.79988
cg08536228	SYNPR	0.983094	-3.13737	4.83296	1.82559e-05	0.0145759	2.79681
cg08466074	C11orf58	-0.624471	-2.29233	-4.834	1.81943e-05	0.0145759	2.8
cg13369488	IGFBP6	0.637453	0.80075	4.83339	1.82301e-05	0.0145759	2.74997
cg12916913	LINC01115	-0.601572	2.10176	-4.8333	1.82356e-05	0.0145759	2.78804
cg02301651	RETSAT	0.682012	-4.00358	4.83237	1.82904e-05	0.0145759	2.79702
cg02301651	ELMOD3	0.682012	-4.00358	4.83237	1.82904e-05	0.0145759	2.79702
cg16102196	TTC7A	-0.605211	3.74628	-4.83134	1.83514e-05	0.0146098	2.76316
cg19896040	MED15	0.873626	-6.29642	4.83026	1.84154e-05	0.0146313	2.77297
cg02957700	BOLL	0.971214	-4.50573	4.82765	1.85708e-05	0.0147105	2.73221
cg05923854	ISLR2	0.570252	-4.58269	4.82583	1.86802e-05	0.0147823	2.76327
cg05923854	LOC283731	0.570252	-4.58269	4.82583	1.86802e-05	0.0147823	2.76327
cg09533063	ALDH8A1	-0.649409	1.53604	-4.82494	1.87342e-05	0.0148102	2.75605
cg20793562	ESR2	0.664793	-4.12759	4.82416	1.87809e-05	0.0148177	2.75683
cg20793562	MIR548AZ	0.664793	-4.12759	4.82416	1.87809e-05	0.0148177	2.75683
cg08843809	FBXO39	1.04972	-5.17737	4.82416	1.87811e-05	0.0148177	2.771
cg20911165	MUC5B	0.937984	5.32033	4.82333	1.88315e-05	0.0148279	2.73823
cg08958749	OTOA	0.486989	2.38142	4.82218	1.89011e-05	0.014868	2.72201
cg18620804	PLEKHB2	0.941927	0.484142	4.8213	1.89551e-05	0.0148956	2.72789
cg26925231	SGCZ	0.905431	-4.91575	4.81959	1.906e-05	0.0149484	2.75707
cg01203972	ZNF70	0.829458	-3.99176	4.81716	1.92095e-05	0.0150246	2.74609
cg23991457	DKK3	-0.76215	-0.190376	-4.81709	1.92141e-05	0.0150246	2.75279
cg12074084	C1orf228	0.783125	-4.87849	4.81562	1.9305e-05	0.0150626	2.71808
cg12074084	TMEM53	0.783125	-4.87849	4.81562	1.9305e-05	0.0150626	2.71808
cg11282657	TSPAN10	1.43639	-1.83385	4.81523	1.93293e-05	0.0150626	2.74288
cg22327666	SPIDR	0.622087	0.565058	4.81502	1.93427e-05	0.0150626	2.74181
cg12164826	NEK3	0.973234	-5.12514	4.81477	1.9358e-05	0.0150626	2.7444
cg15603568	GRIA4	0.938719	-3.9357	4.81414	1.93975e-05	0.0150637	2.67092
cg18509490	SYT9	-0.722343	1.69336	-4.81223	1.95174e-05	0.015142	2.72368
cg18091083	RPTOR	1.29628	0.819208	4.80997	1.96601e-05	0.0152378	2.73838
cg06133722	KAT5	-0.640334	3.39527	-4.80948	1.96909e-05	0.0152467	2.6083
cg06133722	RNASEH2C	-0.640334	3.39527	-4.80948	1.96909e-05	0.0152467	2.6083
cg03433155	ABHD3	0.595845	2.26944	4.80735	1.98267e-05	0.0153368	2.73025
cg17252645	LY6D	1.04694	1.59383	4.80668	1.98693e-05	0.0153548	2.71114
cg00491851	FAM134C	0.889056	-5.17451	4.80516	1.99667e-05	0.015415	2.70552
cg00491851	TUBG1	0.889056	-5.17451	4.80516	1.99667e-05	0.015415	2.70552
cg02853470	GCNT2	0.929009	0.920151	4.80208	2.01663e-05	0.0155388	2.70548
cg15921319	ITGB1BP1	-0.437181	0.616658	-4.80171	2.01898e-05	0.0155394	2.62995
cg15921319	CPSF3	-0.437181	0.616658	-4.80171	2.01898e-05	0.0155394	2.62995
cg05522391	TMEM69	0.516384	-6.06272	4.80146	2.02064e-05	0.0155394	2.67268
cg05522391	GPBP1L1	0.516384	-6.06272	4.80146	2.02064e-05	0.0155394	2.67268
cg10189817	NFASC	0.912311	-4.39061	4.80011	2.02942e-05	0.015559	2.69948
cg00650876	YBX1	0.614462	-5.62902	4.79986	2.03105e-05	0.015559	2.69705
cg24032214	CNOT3	-0.589202	4.50238	-4.79927	2.03495e-05	0.0155727	2.68498
cg19817126	LOC100188947	0.456524	2.19659	4.79627	2.05468e-05	0.0156341	2.6556
cg17105206	KIAA0895L	0.50782	-2.0631	4.79538	2.06058e-05	0.0156492	2.61337
cg14536088	FSD1L	0.774549	-5.22132	4.79367	2.07196e-05	0.0156911	2.6706
cg06357743	RNF39	0.717509	1.31706	4.79315	2.07543e-05	0.0156911	2.66581
cg23964739	CD3EAP	0.629716	-3.72298	4.79244	2.08014e-05	0.0156911	2.68171
cg23964739	PPP1R13L	0.629716	-3.72298	4.79244	2.08014e-05	0.0156911	2.68171
cg04675986	C2orf88	0.668599	-3.386	4.79186	2.08404e-05	0.0156911	2.67376
cg18186496	FANCM	0.565252	1.2528	4.79177	2.08466e-05	0.0156911	2.66437
cg11007190	EIF2C2	-0.587331	3.23444	-4.79155	2.08616e-05	0.0156911	2.65094
cg04966774	SOGA1	1.1721	2.00638	4.79154	2.08622e-05	0.0156911	2.67177
cg15890707	DUSP1	1.06722	-2.84348	4.79067	2.09205e-05	0.0156931	2.66378
cg01647917	GZMM	-2.027	4.78296	-4.79006	2.09615e-05	0.0156931	2.67464
cg18117502	TSTD2	0.757278	-5.09198	4.78878	2.10485e-05	0.015712	2.66973
cg18117502	NCBP1	0.757278	-5.09198	4.78878	2.10485e-05	0.015712	2.66973
cg19201770	ACOXL	0.886326	2.11056	4.7883	2.10809e-05	0.015712	2.67332
cg05504685	SLFN11	0.545256	-2.63834	4.7882	2.10874e-05	0.015712	2.66207
cg00732538	JPH3	0.676698	-4.17928	4.78766	2.1124e-05	0.015712	2.66246
cg13820942	SCARNA2	0.760623	-2.72274	4.78757	2.11302e-05	0.015712	2.65823
cg09881019	BCL3	1.08225	-3.12311	4.78748	2.11362e-05	0.015712	2.66326
cg02499923	SCN1B	0.777046	-5.1287	4.78692	2.11747e-05	0.015712	2.62059
cg10973068	SPECC1L	1.02432	-4.40804	4.7865	2.1203e-05	0.015712	2.66232
cg10973068	SPECC1L-ADORA2A	1.02432	-4.40804	4.7865	2.1203e-05	0.015712	2.66232
cg16119522	PPP1R16B	0.640635	-4.59258	4.7865	2.12031e-05	0.015712	2.63875
cg12078031	ADAMTS5	0.901167	-2.27128	4.78608	2.12318e-05	0.015717	2.65029
cg13920768	PRDM12	0.782815	-5.4768	4.7854	2.12785e-05	0.0157369	2.6582
cg10773670	NXT1	0.665801	-5.12932	4.78467	2.13283e-05	0.015759	2.65369
cg11156286	ANKLE2	0.62469	-5.2658	4.78289	2.14512e-05	0.0158203	2.64919
cg06027906	CAT	0.82191	-4.82576	4.78143	2.15518e-05	0.0158649	2.6088
cg14031100	SRP68	-0.498944	2.52283	-4.78089	2.15895e-05	0.0158779	2.61068
cg04238603	LEMD2	0.753808	3.42569	4.77936	2.16962e-05	0.0159119	2.63546
cg13476831	SLC9A5	0.751647	-3.5722	4.77834	2.1767e-05	0.0159356	2.62873
cg13476831	FHOD1	0.751647	-3.5722	4.77834	2.1767e-05	0.0159356	2.62873
cg02565863	PELI2	0.54699	-3.72138	4.77832	2.17687e-05	0.0159356	2.63689
cg05224190	KLRG2	0.939705	-5.12989	4.7771	2.18545e-05	0.0159836	2.62296
cg04838988	PRDM14	0.50997	-3.67395	4.77554	2.19642e-05	0.016049	2.58828
cg15121364	DYRK1B	-0.657981	-3.13608	-4.7741	2.20664e-05	0.0161088	2.63242
cg13443601	MED13L	0.492903	1.81418	4.77321	2.21298e-05	0.0161153	2.61032
cg09317398	PLA2G2F	-0.633288	0.556193	-4.77312	2.2136e-05	0.0161153	2.61311
cg02751803	CETP	-0.474837	-5.15693	-4.77225	2.21983e-05	0.0161153	2.57814
cg24053032	RORA	-0.568522	1.30487	-4.77199	2.22166e-05	0.0161153	2.59909
cg24759016	LOC101929095	0.75557	-1.31009	4.77178	2.22316e-05	0.0161153	2.61348
cg23806034	NSL1	0.485801	-4.45723	4.77177	2.22322e-05	0.0161153	2.61565
cg23806034	TATDN3	0.485801	-4.45723	4.77177	2.22322e-05	0.0161153	2.61565
cg13826167	ANKDD1A	0.71025	-4.9891	4.77169	2.22381e-05	0.0161153	2.59485
cg24141233	ATF3	0.792742	-6.08237	4.77037	2.23328e-05	0.0161543	2.61288
cg21290290	C1orf93	0.957019	-3.37877	4.76866	2.24561e-05	0.0162138	2.60391
cg20724794	RUVBL1	0.532426	2.87409	4.76772	2.25237e-05	0.0162339	2.60312
cg21892295	UNC119B	1.03584	-1.55897	4.7677	2.25249e-05	0.0162339	2.60174
cg17825378	BMP2K	0.696431	1.61323	4.76596	2.26512e-05	0.0162804	2.58719
cg20331155	LSP1	-1.026	1.20541	-4.76504	2.27189e-05	0.0162994	2.60564
cg25569248	PTPRN	0.7694	3.29414	4.76504	2.27189e-05	0.0162994	2.56465
cg14398359	ABCA2	-0.91206	3.59522	-4.76394	2.27991e-05	0.0163274	2.59314
cg02921269	JDP2	0.344403	-5.72182	4.7636	2.28238e-05	0.0163303	2.59469
cg14593956	PAIP2	0.607092	-4.62184	4.76277	2.28848e-05	0.0163399	2.57454
cg14513031	DAB2IP	-0.796884	2.59463	-4.76264	2.28948e-05	0.0163399	2.58819
cg09022993	SPATA18	0.747039	-4.12921	4.76258	2.28991e-05	0.0163399	2.55551
cg14336011	LHX3	1.32712	-3.2569	4.76216	2.29296e-05	0.0163469	2.58768
cg14783954	DENND3	-1.21936	-0.134658	-4.76136	2.29892e-05	0.0163746	2.59757
cg18098004	GALNT14	1.10948	2.66003	4.76025	2.3071e-05	0.0164106	2.57099
cg22126976	NCKAP5L	0.769812	0.859399	4.75918	2.3151e-05	0.0164106	2.56942
cg09000380	XKR6	0.423138	2.12656	4.75915	2.31531e-05	0.0164106	2.58754
cg12479719	CPNE5	0.723898	1.99191	4.75737	2.32855e-05	0.0164106	2.54359
cg23606718	FAM123C	1.06685	-4.2575	4.75708	2.33073e-05	0.0164106	2.58137
cg15846643	SESN3	1.25136	-4.84616	4.75694	2.33178e-05	0.0164106	2.55127
cg21353317	PAM16	-0.92356	-0.254631	-4.7567	2.33358e-05	0.0164106	2.55692
cg21353317	CORO7-PAM16	-0.92356	-0.254631	-4.7567	2.33358e-05	0.0164106	2.55692
cg17923271	GNAQ	0.598731	-1.42126	4.75661	2.33424e-05	0.0164106	2.55278
cg27604145	PCDHA2	0.711097	-0.671686	4.7565	2.33513e-05	0.0164106	2.57614
cg27604145	PCDHA1	0.711097	-0.671686	4.7565	2.33513e-05	0.0164106	2.57614
cg27604145	PCDHA4	0.711097	-0.671686	4.7565	2.33513e-05	0.0164106	2.57614
cg27604145	PCDHA3	0.711097	-0.671686	4.7565	2.33513e-05	0.0164106	2.57614
cg02601318	VARS2	0.580129	-5.88095	4.7564	2.33581e-05	0.0164106	2.53127
cg04477635	GP2	-0.549492	2.33126	-4.75616	2.33762e-05	0.0164106	2.5284
cg19099050	LHFPL4	0.880206	-4.07003	4.75599	2.3389e-05	0.0164106	2.56162
cg01087690	C11orf39	-0.826545	1.71268	-4.75595	2.33922e-05	0.0164106	2.55292
cg01087690	NTM	-0.826545	1.71268	-4.75595	2.33922e-05	0.0164106	2.55292
cg21668988	ZBTB1	0.672697	-4.82937	4.75507	2.34582e-05	0.0164423	2.57149
cg21668988	ZBTB25	0.672697	-4.82937	4.75507	2.34582e-05	0.0164423	2.57149
cg18138532	UPF2	0.609621	0.848372	4.75438	2.35103e-05	0.0164642	2.56581
cg04187236	UBA5	0.770709	-3.74976	4.75261	2.36444e-05	0.0165158	2.55718
cg04187236	ACAD11	0.770709	-3.74976	4.75261	2.36444e-05	0.0165158	2.55718
cg04187236	NPHP3-ACAD11	0.770709	-3.74976	4.75261	2.36444e-05	0.0165158	2.55718
cg22924585	LOC113230	0.711606	-4.07956	4.75258	2.36465e-05	0.0165158	2.54606
cg25744767	GNAI1	0.728311	-4.89716	4.752	2.36908e-05	0.0165321	2.54902
cg19428905	SNX8	-0.604887	2.23234	-4.75041	2.38126e-05	0.016568	2.54343
cg03237412	ELL3	0.628984	-5.21276	4.74929	2.38984e-05	0.016568	2.55147
cg16733855	TMEM155	0.750524	-5.01544	4.74914	2.39098e-05	0.016568	2.54782
cg16733855	LOC100192379	0.750524	-5.01544	4.74914	2.39098e-05	0.016568	2.54782
cg06341660	NAA35	-0.740014	-3.78527	-4.74726	2.40547e-05	0.0166323	2.54315
cg12201616	BCL2L11	0.568499	-2.37411	4.74712	2.40655e-05	0.0166323	2.54934
cg17516577	LRRC20	0.772044	-2.29793	4.7458	2.41679e-05	0.0166739	2.54943
cg04941246	WNT5A	0.989462	-3.11001	4.74543	2.41964e-05	0.016679	2.53459
cg13045310	BAI3	0.658852	-4.60853	4.74378	2.43251e-05	0.0167241	2.53303
cg15774153	FGF19	0.89633	-3.68898	4.7429	2.43936e-05	0.0167328	2.53529
cg06758781	AACS	0.517995	2.5741	4.7428	2.44013e-05	0.0167328	2.5303
cg17273837	ITIH5	-0.501877	1.38895	-4.74209	2.44575e-05	0.0167568	2.532
cg21318318	NAA16	0.624903	1.32467	4.74172	2.44865e-05	0.0167622	2.53734
cg09286644	CCDC92	0.695273	-4.9874	4.74133	2.45171e-05	0.0167656	2.52829
cg09286644	ZNF664-FAM101A	0.695273	-4.9874	4.74133	2.45171e-05	0.0167656	2.52829
cg09286644	ZNF664	0.695273	-4.9874	4.74133	2.45171e-05	0.0167656	2.52829
cg25677548	CHAC1	-1.14404	2.87868	-4.7403	2.4598e-05	0.0167949	2.51776
cg26506725	BAT2	0.58643	-4.48015	4.73917	2.46874e-05	0.0168149	2.52993
cg07718324	SLC35B4	0.644795	1.84628	4.7391	2.46936e-05	0.0168149	2.51176
cg03258472	CRB3	-0.883915	0.310094	-4.73895	2.4705e-05	0.0168149	2.52264
cg02216784	KIF26A	0.807389	-2.14356	4.73862	2.47317e-05	0.0168149	2.50669
cg13898357	C9orf150	1.00189	-4.36484	4.73694	2.4865e-05	0.0168681	2.5087
cg18825430	IMMT	-0.583025	-3.41301	-4.73681	2.48757e-05	0.0168681	2.52603
cg21460946	C19orf69	-0.54835	1.26158	-4.73516	2.50072e-05	0.0169295	2.51038
cg23029017	GPR108	0.883359	2.24213	4.73504	2.50171e-05	0.0169295	2.50428
cg25540824	TRIM15	0.964882	-3.14412	4.73433	2.50746e-05	0.0169329	2.49687
cg04546493	KCNAB2	0.821821	1.50707	4.73222	2.52447e-05	0.0169671	2.50834
cg02603284	TPO	-0.812502	3.22742	-4.73222	2.52448e-05	0.0169671	2.47241
cg15320272	CELSR3	-0.876699	6.19482	-4.73206	2.52575e-05	0.0169671	2.50342
cg22612792	IRS1	0.598985	2.05024	4.73054	2.5381e-05	0.0170356	2.50487
cg22993535	TMEM150C	0.625997	-0.137628	4.73006	2.54207e-05	0.0170371	2.47963
cg00962573	BCL2L11	0.557032	2.01234	4.72999	2.54264e-05	0.0170371	2.49375
cg03233548	CBFA2T3	0.712932	3.71753	4.72888	2.5517e-05	0.0170485	2.48146
cg26280553	KIAA1614	0.755977	-4.08632	4.72863	2.55377e-05	0.0170485	2.49824
cg03065467	LOC641518	0.877888	-4.58968	4.72691	2.56783e-05	0.0170945	2.49132
cg10200169	MIR372	-0.517592	2.48072	-4.72669	2.56966e-05	0.0170945	2.48623
cg10200169	MIR373	-0.517592	2.48072	-4.72669	2.56966e-05	0.0170945	2.48623
cg00521850	TRAPPC9	-0.667714	2.43006	-4.7264	2.57205e-05	0.0170945	2.45887
cg07006003	MARK4	-0.769358	0.617472	-4.72604	2.57506e-05	0.0170945	2.48033
cg07140188	OSGEPL1	-0.696972	-2.97921	-4.72563	2.57842e-05	0.0170945	2.49331
cg20573956	BOC	-0.380982	0.370234	-4.72553	2.57929e-05	0.0170945	2.43004
cg10050157	RGS6	0.628819	3.07739	4.72444	2.58832e-05	0.0171227	2.48881
cg06505121	NKD2	-0.823711	2.78258	-4.72417	2.59055e-05	0.0171227	2.4756
cg10200608	KIAA0141	1.02743	-3.14465	4.72396	2.5923e-05	0.0171227	2.48253
cg02226697	SQLE	0.665938	-4.86491	4.72391	2.59267e-05	0.0171227	2.48427
cg18276474	GRK5	0.497356	2.46033	4.72362	2.59512e-05	0.0171227	2.4591
cg07388806	RREB1	0.501965	-5.60886	4.72343	2.59667e-05	0.0171227	2.48063
cg08121025	CGRRF1	0.562278	-5.00894	4.7229	2.60108e-05	0.0171227	2.46333
cg03353394	NDUFC2	0.801435	0.243806	4.72102	2.61684e-05	0.0171304	2.44224
cg04150971	SFXN1	0.550061	0.0728018	4.72032	2.62271e-05	0.0171507	2.46406
cg08251176	ATP6V1A	0.694495	-2.2264	4.7201	2.62461e-05	0.0171507	2.47136
cg08251176	NAA50	0.694495	-2.2264	4.7201	2.62461e-05	0.0171507	2.47136
cg24821564	KIR2DL1	0.562485	1.05319	4.71882	2.6354e-05	0.0171925	2.44301
cg03976379	ZEB1	0.653624	-5.87635	4.71796	2.64264e-05	0.0171925	2.45642
cg03976379	LOC220930	0.653624	-5.87635	4.71796	2.64264e-05	0.0171925	2.45642
cg02384251	CTBP1	1.18057	2.68653	4.7176	2.64569e-05	0.0171925	2.46884
cg10505247	PFKFB2	0.722918	-4.14263	4.71747	2.6468e-05	0.0171925	2.45119
cg15171982	NCKAP1	0.66295	-3.70797	4.71722	2.64897e-05	0.0171925	2.44485
cg14126020	C20orf166	0.878995	-4.17464	4.71705	2.65038e-05	0.0171925	2.4675
cg14126020	C20orf200	0.878995	-4.17464	4.71705	2.65038e-05	0.0171925	2.4675
cg23266743	TMEM132D	0.483579	-3.19557	4.71701	2.65073e-05	0.0171925	2.4459
cg20912978	KCNB1	-0.721391	-4.04532	-4.71654	2.65472e-05	0.0171925	2.45731
cg02910018	TMTC1	-0.979029	1.87354	-4.71629	2.65683e-05	0.0171925	2.45092
cg08458378	CSGALNACT1	-0.417169	0.828345	-4.71601	2.65925e-05	0.0171925	2.44141
cg26098311	FAM19A5	1.3165	1.95675	4.71559	2.66287e-05	0.0171959	2.46555
cg19736286	MSH6	0.593769	-4.90391	4.71443	2.67274e-05	0.017236	2.45766
cg02979120	C16orf70	0.946662	2.53548	4.7142	2.6747e-05	0.017236	2.45154
cg27018042	RPS19	0.466074	-4.21513	4.71386	2.67767e-05	0.0172412	2.43584
cg16030006	FGFR2	0.896311	-6.19087	4.71347	2.68103e-05	0.0172488	2.4563
cg01874697	SORCS3	0.669201	-4.2185	4.71231	2.69098e-05	0.0172987	2.45725
cg04137948	GDPD5	0.803163	2.55246	4.71138	2.69902e-05	0.017313	2.41721
cg24251193	CRABP2	0.782987	-4.8672	4.71134	2.69941e-05	0.017313	2.44427
cg02000109	LBP	1.06431	-1.96867	4.71112	2.70127e-05	0.017313	2.44611
cg01036697	ADRA2B	1.16128	-3.69334	4.71077	2.70434e-05	0.017313	2.4177
cg24449495	TRIM2	0.626104	-4.4029	4.71054	2.70632e-05	0.017313	2.45065
cg15490781	CRYBA2	0.583798	-6.29311	4.70917	2.7182e-05	0.0173749	2.42424
cg18759359	KCNQ1	0.502958	2.33245	4.70857	2.72347e-05	0.0173946	2.40608
cg18759359	KCNQ1OT1	0.502958	2.33245	4.70857	2.72347e-05	0.0173946	2.40608
cg20477259	TNF	0.798969	0.208951	4.70769	2.73118e-05	0.0174098	2.42702
cg26876701	SMAD3	0.596015	1.85417	4.70761	2.73188e-05	0.0174098	2.41977
cg01719995	USP38	0.8153	-0.408592	4.70754	2.73246e-05	0.0174098	2.43719
cg07351651	RPS16P5	-0.791041	2.66859	-4.70639	2.74251e-05	0.0174463	2.43115
cg07351651	ELOVL5	-0.791041	2.66859	-4.70639	2.74251e-05	0.0174463	2.43115
cg13320146	ANXA9	1.11842	1.86647	4.70638	2.74261e-05	0.0174463	2.43282
cg17949057	CYTIP	-0.62962	0.402749	-4.70543	2.75105e-05	0.017486	2.43351
cg25549459	POU3F3	1.20888	-3.84613	4.70398	2.76385e-05	0.01755	2.40776
cg06381367	C17orf64	0.649131	-4.38795	4.70348	2.76824e-05	0.01755	2.4207
cg25101327	STEAP3	1.00329	-4.56585	4.70328	2.76999e-05	0.01755	2.42322
cg07897701	ABP1	0.681663	-0.854007	4.7022	2.77964e-05	0.0175971	2.39329
cg16118212	EFEMP1	0.87829	-4.83639	4.70158	2.78519e-05	0.0176181	2.41373
cg11926460	DGKD	0.441819	2.81105	4.70015	2.79797e-05	0.0176576	2.33604
cg16673712	UFC1	-0.373299	1.92342	-4.70013	2.79812e-05	0.0176576	2.37853
cg14302471	LOC154822	0.761511	2.43856	4.69971	2.80193e-05	0.0176675	2.41291
cg11580845	TLX2	0.746403	-4.12802	4.69853	2.81256e-05	0.0177204	2.3791
cg16788179	SNW1	-0.659373	2.45651	-4.69812	2.8162e-05	0.0177292	2.34436
cg20518716	EEF1G	0.508388	-4.70927	4.69757	2.82123e-05	0.0177467	2.40049
cg23331653	LRTM2	0.883431	-1.24749	4.69731	2.82357e-05	0.0177474	2.39598
cg23331653	CACNA2D4	0.883431	-1.24749	4.69731	2.82357e-05	0.0177474	2.39598
cg19468555	C5orf56	0.534774	-2.95761	4.69674	2.82868e-05	0.0177531	2.40365
cg13999669	TBC1D14	0.838454	1.70779	4.69657	2.83027e-05	0.0177531	2.40859
cg03236869	BANF2	-0.79327	2.66761	-4.69622	2.83345e-05	0.0177531	2.4053
cg26191647	DNAJA1	1.04608	-4.77132	4.69524	2.84232e-05	0.017759	2.39831
cg00429862	MYOCD	1.14485	-3.76057	4.69414	2.85241e-05	0.017759	2.38408
cg08568902	NPR1	-0.897888	2.09197	-4.69391	2.8545e-05	0.017759	2.36984
cg27242776	FOXA1	0.833435	-4.42968	4.6939	2.85459e-05	0.017759	2.39329
cg27242776	TTC6	0.833435	-4.42968	4.6939	2.85459e-05	0.017759	2.39329
cg07723114	EHMT2	0.76053	-3.94403	4.69152	2.87637e-05	0.0178384	2.37927
cg11172447	RND3	0.525677	-4.25495	4.68988	2.89159e-05	0.0178702	2.36541
cg15485378	ITIH3	0.566128	1.46355	4.68975	2.8928e-05	0.0178702	2.37074
cg16968514	VPS52	0.360062	4.21503	4.68896	2.90008e-05	0.0178971	2.37922
cg22612119	RPH3AL	-0.634981	3.48028	-4.68867	2.9028e-05	0.0178971	2.37392
cg05245678	C10orf107	1.24951	0.38637	4.68855	2.90392e-05	0.0178971	2.38809
cg19545425	RMDN3	0.514716	3.13003	4.68825	2.90667e-05	0.0179001	2.37735
cg17794788	RAMP1	0.972287	1.99065	4.68791	2.90984e-05	0.0179057	2.3773
cg02213260	EFS	0.583849	-3.24727	4.68763	2.91244e-05	0.0179077	2.37537
cg05807467	MTUS1	0.723319	0.210568	4.68674	2.9208e-05	0.0179452	2.37937
cg09113310	FAM179A	0.644785	2.59026	4.68598	2.92791e-05	0.0179749	2.33257
cg11339965	ANKRD32	0.597347	-5.86227	4.6856	2.93147e-05	0.0179773	2.36772
cg11339965	C5orf36	0.597347	-5.86227	4.6856	2.93147e-05	0.0179773	2.36772
cg03943509	PYGM	-0.496987	2.95085	-4.68516	2.93557e-05	0.0179773	2.34116
cg07830449	C17orf72	1.13865	-3.85268	4.68494	2.93763e-05	0.0179773	2.36321
cg06972182	C14orf33	0.687447	-3.5001	4.68428	2.9439e-05	0.0179773	2.37015
cg06972182	KTN1	0.687447	-3.5001	4.68428	2.9439e-05	0.0179773	2.37015
cg20815815	KCNJ8	0.962572	-4.47315	4.68414	2.94519e-05	0.0179773	2.34227
cg05664296	FPR1	-0.937856	3.67676	-4.68376	2.94875e-05	0.0179773	2.31649
cg26793019	CSMD1	0.683438	3.05533	4.68234	2.96219e-05	0.0180454	2.3617
cg21030312	SETDB2	-0.537124	2.54777	-4.68113	2.97369e-05	0.0180656	2.36428
cg19202940	STAB2	0.846082	2.29147	4.68091	2.97578e-05	0.0180656	2.33602
cg15672289	AMBRA1	0.490816	4.14249	4.68085	2.97637e-05	0.0180656	2.35409
cg23926235	MAPT	-0.61469	3.05213	-4.68079	2.97692e-05	0.0180656	2.33998
cg12160904	ACSL1	0.449017	1.65282	4.68005	2.98398e-05	0.0180945	2.35101
cg22871566	AEBP2	0.527959	2.52162	4.67973	2.98704e-05	0.0180992	2.35234
cg02494593	ZNF648	-0.628941	3.31985	-4.67642	3.0189e-05	0.0182503	2.31806
cg07008544	CACNA1H	0.894908	-3.18992	4.67615	3.02152e-05	0.0182522	2.30098
cg22783598	CDKN2AIPNL	0.665434	-4.3223	4.67483	3.03426e-05	0.0182805	2.33515
cg20318166	ALPK3	1.11573	-3.19487	4.67471	3.03544e-05	0.0182805	2.33304
cg09575568	FAM159B	0.635623	-5.68212	4.67423	3.04012e-05	0.0182847	2.32855
cg13554207	LPAR3	0.98645	-3.32307	4.6737	3.04531e-05	0.0182981	2.3302
cg09059548	PHC1	-0.992618	-3.79323	-4.67308	3.05131e-05	0.0183157	2.3334
cg13671601	OSBP2	0.890172	-3.57359	4.67292	3.05287e-05	0.0183157	2.33338
cg20545776	GPT	-0.666971	3.85509	-4.67254	3.05658e-05	0.0183241	2.33851
cg20088961	JAKMIP3	-1.10435	3.39898	-4.67058	3.07583e-05	0.0183988	2.31173
cg26250461	CDH18	0.555951	1.96268	4.6698	3.08352e-05	0.0184298	2.33411
cg06631941	LINC00535	-0.645124	1.89263	-4.66901	3.09134e-05	0.0184522	2.32844
cg17528240	BAIAP2	-0.689206	4.14009	-4.66895	3.09193e-05	0.0184522	2.30149
cg26108594	POFUT2	0.703905	-2.63426	4.66859	3.09554e-05	0.0184598	2.32244
cg26108594	LOC642852	0.703905	-2.63426	4.66859	3.09554e-05	0.0184598	2.32244
cg22236444	MPDZ	0.765588	-5.27613	4.66788	3.1025e-05	0.0184874	2.31109
cg21865150	HOXB13	0.597935	-3.96207	4.66758	3.10548e-05	0.0184912	2.30285
cg21489753	CDC25C	0.887829	-4.81551	4.66625	3.1188e-05	0.0185299	2.29608
cg25261181	C4orf44	-0.717572	5.71917	-4.66623	3.119e-05	0.0185299	2.29429
cg07020596	CTNNA3	-0.529384	0.584092	-4.66443	3.13697e-05	0.0185808	2.31501
cg16585919	PKP1	0.556686	0.544606	4.66345	3.14687e-05	0.0186255	2.2998
cg06443542	HPS1	0.64237	-2.88376	4.66284	3.15293e-05	0.0186475	2.3083
cg09094674	SCNN1G	1.14224	-2.89925	4.66127	3.1688e-05	0.0187273	2.30827
cg02402058	EYS	0.459459	1.39368	4.66089	3.1727e-05	0.0187364	2.30705
cg08890976	UHRF1BP1L	-0.878892	0.915782	-4.65984	3.18341e-05	0.0187447	2.30565
cg15913680	PDE2A	0.789152	-4.07579	4.65982	3.18359e-05	0.0187447	2.29146
cg25457064	ZFR2	-1.24893	3.12328	-4.65859	3.19616e-05	0.0187949	2.26907
cg17593625	PRKAR1B	0.742811	-0.828846	4.65709	3.21151e-05	0.018867	2.28201
cg19997577	DBN1	0.924887	0.299316	4.65683	3.21417e-05	0.0188687	2.28165
cg01693026	DIO3	0.662717	-5.47909	4.65535	3.22939e-05	0.0189439	2.2779
cg01693026	MIR1247	0.662717	-5.47909	4.65535	3.22939e-05	0.0189439	2.2779
cg13552669	TENM2	-0.801194	0.668805	-4.65501	3.23292e-05	0.0189487	2.29256
cg12624051	CYP4F11	0.765525	-1.04873	4.65481	3.23499e-05	0.0189487	2.24662
cg19779741	CASC5	0.455754	2.10663	4.65435	3.23978e-05	0.0189531	2.26862
cg10116432	NT5C2	0.949796	-1.87491	4.65427	3.24053e-05	0.0189531	2.25475
cg10194655	ANAPC7	-0.611576	-2.83069	-4.6538	3.24548e-05	0.0189532	2.27146
cg12858247	NT5E	0.466257	2.69596	4.6535	3.24856e-05	0.0189532	2.28238
cg23505299	CSF1R	0.65144	-2.62716	4.6535	3.24859e-05	0.0189532	2.27468
cg00585213	AGAP1	-0.428722	3.33816	-4.65323	3.25139e-05	0.0189532	2.21957
cg19233284	NIFK-AS1	0.451566	2.01175	4.65312	3.25253e-05	0.0189532	2.28162
cg03454094	NEK4	0.802582	-2.17738	4.6511	3.27359e-05	0.019046	2.27351
cg02677777	ZCCHC6	0.485445	0.498456	4.65051	3.27975e-05	0.019046	2.24637
cg21392700	MAB21L1	0.868647	-2.94187	4.65031	3.28187e-05	0.019046	2.25913
cg21392700	MIR548F5	0.868647	-2.94187	4.65031	3.28187e-05	0.019046	2.25913
cg21392700	NBEA	0.868647	-2.94187	4.65031	3.28187e-05	0.019046	2.25913
cg18691434	STAG3	1.20981	-2.65061	4.64973	3.288e-05	0.0190617	2.26017
cg18691434	GPC2	1.20981	-2.65061	4.64973	3.288e-05	0.0190617	2.26017
cg15468154	FLJ13197	-0.796295	4.96809	-4.64888	3.29689e-05	0.0190991	2.24009
cg27597473	NOTCH4	-0.967375	3.02484	-4.64865	3.29929e-05	0.0190991	2.25775
cg19435264	SLC6A7	1.03514	-3.44808	4.64789	3.30732e-05	0.0191034	2.26658
cg15242570	CTSL1	0.701816	-3.33982	4.64776	3.30868e-05	0.0191034	2.24253
cg25443884	SLC39A11	0.494923	-0.409589	4.64763	3.31005e-05	0.0191034	2.25703
cg17720233	TNFAIP8L2	0.602277	1.04903	4.64762	3.31021e-05	0.0191034	2.21296
cg03318614	PCDHA1	1.62513	0.885833	4.64732	3.31337e-05	0.0191034	2.27058
cg03318614	PCDHA2	1.62513	0.885833	4.64732	3.31337e-05	0.0191034	2.27058
cg23426231	ANKRD20B	-0.772264	1.51459	-4.64623	3.32498e-05	0.0191364	2.24096
cg06303875	CDX2	0.838516	-2.83119	4.64528	3.33508e-05	0.0191383	2.25216
cg19835839	COQ5	0.716772	-5.09979	4.64317	3.35764e-05	0.0192434	2.25485
cg04700809	ZMIZ1	0.504885	-0.447159	4.64311	3.35826e-05	0.0192434	2.21158
cg12195273	CYTSB	0.675079	-4.70498	4.64263	3.36342e-05	0.0192514	2.24043
cg10725952	ARHGAP20	0.663188	-3.52654	4.64253	3.36451e-05	0.0192514	2.22703
cg23670774	TMEM54	0.860556	2.85449	4.64116	3.37925e-05	0.0193048	2.24982
cg13749815	ISL2	0.692806	-4.35695	4.64113	3.37958e-05	0.0193048	2.23804
cg23407265	RHOBTB1	0.593703	-5.57937	4.64098	3.38117e-05	0.0193048	2.22336
cg27509292	COPS7B	0.851848	2.50323	4.64026	3.38895e-05	0.0193296	2.23893
cg16655193	IGF1	-0.399447	2.44119	-4.6399	3.39285e-05	0.0193296	2.18814
cg16935839	GPR176	1.14364	-2.28525	4.63965	3.39558e-05	0.0193296	2.24298
cg11548462	SLC13A5	0.746838	-1.1212	4.63956	3.39661e-05	0.0193296	2.218
cg26309655	TARS2	0.764073	-4.48619	4.63945	3.39773e-05	0.0193296	2.19218
cg00748875	PCDHA1	0.57858	-0.691627	4.6387	3.40588e-05	0.0193546	2.23341
cg00748875	PCDHA2	0.57858	-0.691627	4.6387	3.40588e-05	0.0193546	2.23341
cg21336235	CXCL3	0.751939	-3.03142	4.63838	3.40939e-05	0.0193546	2.22145
cg07559901	TUB	0.824962	-2.80307	4.63837	3.40946e-05	0.0193546	2.22778
cg16623656	RPN2	0.472033	-4.2991	4.6381	3.41242e-05	0.0193571	2.2002
cg16623656	C20orf132	0.472033	-4.2991	4.6381	3.41242e-05	0.0193571	2.2002
cg00431699	OTX1	0.780581	-4.69218	4.63766	3.41724e-05	0.0193571	2.22912
cg06026520	TSHR	-0.60805	4.41128	-4.63655	3.4294e-05	0.0194067	2.23399
cg15766595	TRIM27	0.656798	-5.17197	4.63641	3.4309e-05	0.0194067	2.23275
cg20518430	ZNF610	-0.658534	2.52348	-4.63591	3.43634e-05	0.0194144	2.20439
cg12054453	TMEM49	-0.843449	-1.60024	-4.63547	3.44117e-05	0.0194144	2.22719
cg06760303	PAPPA	0.427423	3.55164	4.63539	3.44207e-05	0.0194144	2.20314
cg05317275	COL5A3	0.744094	-5.80451	4.63409	3.45647e-05	0.019472	2.21902
cg15042942	KIFAP3	-0.598119	-4.22824	-4.63391	3.45844e-05	0.019472	2.20774
cg26537635	C2CD5	0.519049	1.74712	4.63349	3.46307e-05	0.0194773	2.22338
cg16720890	PDCD1	-0.951669	4.44876	-4.63186	3.48108e-05	0.0195536	2.21056
cg04000334	RPS26	-0.508804	-4.04366	-4.63182	3.48159e-05	0.0195536	2.19978
cg23912043	NRXN3	0.546785	1.48145	4.63154	3.48465e-05	0.019557	2.22074
cg20769722	LINC00485	0.867789	-3.41563	4.63112	3.48937e-05	0.0195696	2.19163
cg13985784	TUSC1	1.13731	-4.7796	4.63056	3.49557e-05	0.0195904	2.19533
cg03400274	IFT140	0.89867	2.00898	4.62951	3.5074e-05	0.0196429	2.18286
cg13492553	WWOX	0.454282	2.01481	4.62783	3.52619e-05	0.0196968	2.19534
cg01868896	MYO5C	-0.655281	0.898828	-4.62776	3.52697e-05	0.0196968	2.20617
cg20564913	FGFRL1	0.70244	-5.96664	4.62776	3.527e-05	0.0196968	2.20142
cg27426447	MLYCD	-0.518404	5.78021	-4.62688	3.53689e-05	0.0197097	2.17712
cg03812187	IFT81	0.515794	1.48154	4.62649	3.54135e-05	0.0197097	2.20209
cg12444684	JAK1	0.506251	-3.85447	4.62645	3.54175e-05	0.0197097	2.19582
cg26145836	INADL	0.535137	0.649865	4.62605	3.54634e-05	0.0197214	2.20403
cg27459529	WDFY4	0.909441	-2.69538	4.62497	3.55852e-05	0.019752	2.11501
cg16197346	ANO10	0.668425	1.60014	4.62437	3.56543e-05	0.0197581	2.19493
cg23674904	SIPA1L3	-0.858208	5.901	-4.62366	3.57347e-05	0.0197888	2.1957
cg13683280	OLFM1	1.00312	-4.68919	4.6234	3.57638e-05	0.0197911	2.18183
cg05035616	GNAO1	-0.836433	1.66947	-4.62306	3.58032e-05	0.019799	2.17031
cg18399629	TTC27	0.682518	1.93161	4.62271	3.58432e-05	0.0198073	2.19427
cg22672431	KLF16	-1.30381	4.59937	-4.6222	3.59015e-05	0.0198257	2.18847
cg23864210	RNF160	-0.669705	-3.8596	-4.62176	3.5952e-05	0.0198292	2.15991
cg11384924	COL11A2	0.76424	-3.4802	4.62171	3.59579e-05	0.0198292	2.16744
cg02190127	ADRA1D	0.80855	-0.606492	4.6193	3.62351e-05	0.0199681	2.16164
cg22250546	CEBPA	-0.612904	-0.36231	-4.61907	3.62614e-05	0.0199687	2.14825
cg15693729	CHD6	1.12308	1.91581	4.61865	3.63106e-05	0.0199818	2.18195
cg00392003	WDR27	0.905231	3.26487	4.61773	3.64176e-05	0.0200009	2.14879
cg07264666	NFAM1	1.02902	-3.71508	4.61763	3.64286e-05	0.0200009	2.16665
cg10130344	RPL35A	-0.602746	-3.18321	-4.61733	3.64634e-05	0.0200009	2.16549
cg10130344	IQCG	-0.602746	-3.18321	-4.61733	3.64634e-05	0.0200009	2.16549
cg00485202	ADAMTS17	-0.765879	5.18226	-4.61729	3.64687e-05	0.0200009	2.1733
cg02797930	SGEF	0.699656	-5.33817	4.61721	3.64782e-05	0.0200009	2.17177
cg07769421	TBCD	-0.841701	2.69644	-4.61672	3.65346e-05	0.0200009	2.16012
cg16777782	CDH13	-0.579781	3.55976	-4.61615	3.66011e-05	0.0200009	2.14612
cg15571561	ARPP-21	0.673511	-1.50037	4.61548	3.66802e-05	0.0200083	2.14209
cg07269433	SIGLEC9	-0.892116	-0.12218	-4.61542	3.66873e-05	0.0200083	2.14828
cg04534504	RHOBTB1	0.885542	-5.68763	4.61497	3.67392e-05	0.0200228	2.16988
cg19027130	SREBF2	0.801035	1.14058	4.61459	3.67846e-05	0.0200337	2.17032
cg01664441	C2orf44	0.875839	-0.262309	4.6143	3.68176e-05	0.0200379	2.11626
cg04702660	NKX2-1	0.59986	-3.78856	4.61364	3.68953e-05	0.0200512	2.15432
cg17650305	IQSEC1	0.674033	-1.14808	4.61335	3.693e-05	0.0200512	2.16543
cg04452959	ENPP2	-0.534683	-4.26948	-4.61297	3.6975e-05	0.0200512	2.15706
cg09631939	TAF4	1.00057	2.47042	4.61283	3.69912e-05	0.0200512	2.15733
cg01114573	BUB1	0.682048	-4.30453	4.61281	3.69939e-05	0.0200512	2.15611
cg25317262	LCE3C	-1.55849	1.4256	-4.61203	3.70858e-05	0.0200734	2.15179
cg24977301	BPIFB3	0.782598	1.85883	4.61108	3.71988e-05	0.0201084	2.13902
cg03048314	NBL1	1.15497	-4.93745	4.61084	3.72266e-05	0.0201084	2.15674
cg05741561	UPB1	0.677791	0.409531	4.61028	3.72935e-05	0.0201308	2.1517
cg02639714	SMYD2	1.15082	-4.87389	4.60794	3.75722e-05	0.0202243	2.13615
cg26463800	DNAI2	-0.664223	3.31308	-4.60776	3.75946e-05	0.0202243	2.13228
cg17775912	MTHFD1	0.453174	-5.60646	4.60743	3.76334e-05	0.0202253	2.14142
cg17775912	MIR548AZ	0.453174	-5.60646	4.60743	3.76334e-05	0.0202253	2.14142
cg26456563	CNTD2	-0.76147	4.41305	-4.60731	3.76476e-05	0.0202253	2.14043
cg12385875	TRPM8	0.542705	0.54874	4.60661	3.77327e-05	0.0202507	2.14303
cg03634073	PRR5	-0.800272	3.28049	-4.60529	3.7892e-05	0.0202672	2.1363
cg02495250	CDH13	-0.486701	2.34405	-4.60444	3.79947e-05	0.0203015	2.12384
cg14447369	GNE	0.643994	-5.3349	4.60393	3.80558e-05	0.020316	2.13038
cg09070371	HS3ST6	0.747586	-3.94533	4.60289	3.81821e-05	0.0203449	2.13897
cg10117400	TBC1D14	0.461839	2.80697	4.60253	3.82265e-05	0.0203449	2.11979
cg18345115	PDE4A	0.444906	-5.37607	4.60237	3.82454e-05	0.0203449	2.11101
cg25733613	PPP2R1B	0.535793	-3.32697	4.6021	3.82783e-05	0.0203449	2.12642
cg08798523	MTMR6	0.410277	-4.3894	4.60187	3.83072e-05	0.0203449	2.12016
cg17305266	FOXF2	1.24376	-4.12636	4.60151	3.83514e-05	0.0203547	2.13673
cg04814054	DLG2	-0.573706	1.79238	-4.60047	3.84789e-05	0.0203687	2.11254
cg02048220	TTC7B	-0.551088	1.77078	-4.60005	3.85296e-05	0.0203687	2.09876
cg25737283	DIP2C	-0.955007	4.58447	-4.60003	3.85322e-05	0.0203687	2.11837
cg27171580	PAWR	0.577567	2.40398	4.59969	3.85744e-05	0.0203706	2.12143
cg02585906	SIGIRR	0.460828	-3.81293	4.59868	3.86984e-05	0.0203706	2.10362
cg12008991	SIGLEC6	0.884379	-4.05854	4.59838	3.87353e-05	0.0203706	2.12559
cg06971903	RASGRP3	-0.621711	1.94256	-4.59838	3.87356e-05	0.0203706	2.11284
cg20280057	DNAJC3	0.755728	1.03408	4.59803	3.87789e-05	0.0203706	2.12743
cg03885272	CDH4	0.496663	2.23203	4.59795	3.87883e-05	0.0203706	2.1172
cg04786182	CSF2RB	-0.581179	-0.302062	-4.59791	3.87932e-05	0.0203706	2.10629
cg02839220	Magmas	0.679373	-4.909	4.59744	3.88515e-05	0.0203877	2.10602
cg01457413	ZNF846	0.417051	-2.42124	4.59698	3.89084e-05	0.020404	2.11148
cg04655784	C20orf203	-1.23814	1.49608	-4.59633	3.89898e-05	0.0204332	2.11597
cg14067086	PLCB1	0.447258	2.49736	4.59553	3.90892e-05	0.0204581	2.10336
cg05685185	CDH4	-0.698636	2.31741	-4.59505	3.91483e-05	0.0204733	2.11663
cg15341579	WBSCR16	0.535126	1.73932	4.59483	3.91765e-05	0.0204733	2.11007
cg20966464	EIF2AK4	-0.563941	3.54202	-4.59381	3.93043e-05	0.0204733	2.0935
cg08021609	DYNLRB2	0.603298	1.1264	4.59376	3.93105e-05	0.0204733	2.09934
cg08021609	LOC102724084	0.603298	1.1264	4.59376	3.93105e-05	0.0204733	2.09934
cg26376245	SLC9A3R1	0.756242	-4.56841	4.59358	3.93332e-05	0.0204733	2.09671
cg02037794	C6orf145	0.840457	2.07593	4.59343	3.9351e-05	0.0204733	2.08154
cg01488398	SPTBN2	0.749157	-2.18247	4.59254	3.94638e-05	0.0204913	2.09805
cg05927432	GOLSYN	0.559147	-4.85866	4.59233	3.94891e-05	0.0204913	2.05728
cg07598522	TRMT1	1.14302	-3.34102	4.59097	3.96609e-05	0.0205409	2.09465
cg21573592	CYP11A1	0.973782	2.51449	4.59076	3.96881e-05	0.0205409	2.08419
cg14306330	L3MBTL	-0.536438	-0.850113	-4.59075	3.96886e-05	0.0205409	2.10102
cg26775914	DHX34	0.616304	-5.41457	4.58937	3.98634e-05	0.0205875	2.08797
cg12325351	PRKDC	0.606482	1.39968	4.58904	3.99057e-05	0.0205875	2.05803
cg04047221	SOX1	0.920088	-4.38506	4.58853	3.9971e-05	0.0205928	2.08838
cg02677635	FAM125B	-0.841193	0.285163	-4.58753	4.00978e-05	0.0206447	2.08678
cg07093611	RASGEF1A	0.884405	2.34011	4.58645	4.02362e-05	0.0206732	2.09159
cg05120641	CHAC1	0.561291	-4.97361	4.58611	4.02803e-05	0.0206732	2.09116
cg02051077	PODXL	1.06674	-3.46967	4.5852	4.03972e-05	0.020717	2.06737
cg11326919	LOC100133991	0.822135	-5.05601	4.5845	4.04875e-05	0.0207374	2.07759
cg01244342	HLA-DQA2	0.518761	0.480431	4.58369	4.05911e-05	0.0207697	2.0737
cg00548377	SLC39A7	0.552053	-4.1827	4.58327	4.06458e-05	0.0207781	2.02144
cg00548377	RXRB	0.552053	-4.1827	4.58327	4.06458e-05	0.0207781	2.02144
cg06136478	SVBP	-0.570749	-4.24284	-4.58234	4.07669e-05	0.0208132	2.06085
cg06136478	ERMAP	-0.570749	-4.24284	-4.58234	4.07669e-05	0.0208132	2.06085
cg00032956	AMT	-0.882211	-1.54514	-4.58198	4.08132e-05	0.020815	2.05779
cg00032956	NICN1	-0.882211	-1.54514	-4.58198	4.08132e-05	0.020815	2.05779
cg15691822	CMTM1	-0.7588	2.75252	-4.58173	4.08452e-05	0.020815	2.05992
cg18386883	RNF213	0.769728	3.79721	4.58046	4.10112e-05	0.0208692	2.07329
cg18386883	LOC100294362	0.769728	3.79721	4.58046	4.10112e-05	0.0208692	2.07329
cg00524288	UPP1	0.545091	-4.63125	4.58028	4.1035e-05	0.0208692	2.02662
cg13036037	DIP2C	-0.533075	3.36513	-4.57959	4.11246e-05	0.0208821	2.06432
cg06204938	NCOR2	0.692319	-1.64957	4.57955	4.11304e-05	0.0208821	2.06324
cg16763654	C11orf9	0.768509	-3.37693	4.57943	4.11454e-05	0.0208821	2.05821
cg07775604	HID1-AS1	0.41745	-5.06154	4.57928	4.1166e-05	0.0208821	2.05776
cg07775604	HID1	0.41745	-5.06154	4.57928	4.1166e-05	0.0208821	2.05776
cg16849562	POLE	0.512944	2.95198	4.57792	4.13443e-05	0.0209147	2.06549
cg10575986	DPP6	-1.01806	4.4191	-4.57673	4.15017e-05	0.0209718	2.06341
cg20572926	RBM19	0.820763	-4.48194	4.5753	4.16909e-05	0.0210539	2.05394
cg08536263	CYS1	-0.955963	0.348229	-4.57496	4.17359e-05	0.0210633	2.03601
cg11177839	SLC38A4	0.718293	1.85696	4.57279	4.20246e-05	0.021169	2.05107
cg03480698	PTPRN2	0.675997	2.95321	4.57278	4.20258e-05	0.021169	2.05419
cg14398899	LRP1	1.16853	-5.33358	4.57233	4.20864e-05	0.0211861	2.04732
cg23344097	VAMP8	-0.574806	2.69162	-4.57194	4.21387e-05	0.0211882	2.01492
cg05469759	NDRG4	0.541419	-4.15105	4.5719	4.21442e-05	0.0211882	2.0531
cg23370725	ADRA1B	-0.999239	3.04923	-4.57136	4.22169e-05	0.0212113	2.03953
cg06394896	KAZN	0.41808	2.12145	4.5705	4.23325e-05	0.021234	2.04026
cg26713363	LOC100130357	-0.679378	4.08445	-4.57023	4.23694e-05	0.021234	2.00973
cg12322445	LMO7	1.16594	-3.53948	4.56982	4.24244e-05	0.0212481	2.03816
cg12322445	LMO7-AS1	1.16594	-3.53948	4.56982	4.24244e-05	0.0212481	2.03816
cg11171293	DBF4B	0.776901	3.65503	4.56948	4.24696e-05	0.0212573	2.04393
cg01267315	RNF220	0.671715	-5.45367	4.56918	4.251e-05	0.0212641	2.03682
cg07916323	CALR	0.470309	-4.4052	4.56769	4.27127e-05	0.0212847	2.03249
cg15004389	IRS1	0.518313	-4.62304	4.56688	4.28227e-05	0.0212933	2.03546
cg07195891	CLEC4C	-1.10772	0.875047	-4.56664	4.28555e-05	0.0212933	2.03171
cg22562631	SLC2A9	-0.489084	3.78423	-4.56662	4.28579e-05	0.0212933	1.99782
cg10675427	GRIN2A	0.814586	-4.18915	4.56635	4.28948e-05	0.0212933	2.03163
cg07899076	RNF216	0.750877	2.73468	4.56605	4.29364e-05	0.0212933	2.01073
cg21552081	BCL11A	-1.1135	2.76319	-4.56598	4.29452e-05	0.0212933	2.02058
cg27365621	TMEM205	-0.500849	2.73435	-4.5656	4.29973e-05	0.0212945	2.02805
cg01854026	DTX2	1.10138	2.36218	4.56518	4.30553e-05	0.0212945	2.02035
cg04495299	TNRC18	0.497046	2.00298	4.56486	4.30993e-05	0.021303	2.00671
cg17573151	LIMK1	-0.515788	4.48487	-4.56365	4.32659e-05	0.0213586	2.00676
cg07153023	HIVEP1	0.497312	1.96203	4.5624	4.34382e-05	0.0213936	2.02262
cg24877558	FOXJ3	0.492472	-7.1693	4.56229	4.34527e-05	0.0213936	2.01497
cg17685767	UVRAG	-0.586941	5.24857	-4.5622	4.34654e-05	0.0213936	2.01877
cg01582974	ARMC5	0.555807	-4.82813	4.5613	4.35901e-05	0.0213936	2.01244
cg21657916	ME1	-0.443387	1.56352	-4.56125	4.35969e-05	0.0213936	2.01488
cg13787438	LRRC3B	0.706174	-3.92452	4.56112	4.36144e-05	0.0213936	1.98259
cg14144460	POU4F3	0.521053	-5.03632	4.56065	4.36806e-05	0.0213936	1.96014
cg10013316	MEGF6	0.577547	-5.62798	4.56047	4.37051e-05	0.0213936	1.99914
cg14925116	LINC01529	0.919932	-2.75358	4.56041	4.37129e-05	0.0213936	2.0058
cg19681836	PDXK	1.12166	1.67758	4.56002	4.37679e-05	0.0213936	2.01637
cg25167736	OSR2	0.750187	-5.67365	4.55993	4.37806e-05	0.0213936	2.00604
cg08779779	SATB2	0.821164	-3.25177	4.55988	4.37874e-05	0.0213936	1.99268
cg19788831	DBX2	0.606141	-5.31992	4.55975	4.38056e-05	0.0213936	2.01469
cg10606534	PDP2	0.631521	-5.05734	4.55801	4.40491e-05	0.0214635	2.0039
cg16948509	DDX19A	-0.589123	-3.47837	-4.55781	4.4077e-05	0.0214635	2.01079
cg16948509	LOC100506083	-0.589123	-3.47837	-4.55781	4.4077e-05	0.0214635	2.01079
cg18080401	WNT10B	0.737679	-4.2583	4.55763	4.4102e-05	0.0214635	2.00058
cg02920897	DLEU2	0.581951	-5.57269	4.55726	4.41536e-05	0.0214753	1.97943
cg01582980	SP8	0.671032	-4.79196	4.55671	4.4231e-05	0.0214781	1.99003
cg11072298	SLC24A6	0.486334	-6.05258	4.55636	4.42799e-05	0.021484	1.99714
cg23097897	MYCNOS	0.495204	-4.10145	4.55584	4.4353e-05	0.021493	2.00751
cg23097897	MYCN	0.495204	-4.10145	4.55584	4.4353e-05	0.021493	2.00751
cg07102229	SLC38A4	0.554902	0.458317	4.55541	4.44135e-05	0.0214976	1.99982
cg07283595	DHX33	0.463479	-2.78447	4.55539	4.44167e-05	0.0214976	1.98851
cg13924635	SDF4	-0.80117	5.7997	-4.5544	4.45572e-05	0.0215524	1.97977
cg13924635	B3GALT6	-0.80117	5.7997	-4.5544	4.45572e-05	0.0215524	1.97977
cg26461676	EPN2	0.836428	-4.29155	4.55403	4.46088e-05	0.0215642	1.98891
cg12313158	GRM4	0.809058	-0.216675	4.55288	4.47732e-05	0.0216226	1.99284
cg14616131	THAP10	0.921231	-3.7536	4.5528	4.47843e-05	0.0216226	1.97924
cg14616131	LRRC49	0.921231	-3.7536	4.5528	4.47843e-05	0.0216226	1.97924
cg24237742	GNL1	0.670384	-3.75974	4.55144	4.49788e-05	0.0216901	1.96955
cg24237742	PRR3	0.670384	-3.75974	4.55144	4.49788e-05	0.0216901	1.96955
cg11861696	TANGO2	0.732683	2.62375	4.55086	4.50619e-05	0.0217037	1.98693
cg24170764	SH3PXD2A	0.573724	2.59188	4.5502	4.51555e-05	0.0217355	1.98572
cg24758926	FPGS	0.596228	-4.71435	4.54878	4.53597e-05	0.0217981	1.97638
cg01681351	TPO	-0.566104	2.10893	-4.54866	4.5377e-05	0.0217981	1.98236
cg08529852	EGFL7	0.652047	-1.2666	4.54848	4.54041e-05	0.0217981	1.93553
cg01509201	PCNXL2	0.557646	1.8017	4.54835	4.54217e-05	0.0217981	1.98264
cg04162685	CSNK1D	0.694978	3.50808	4.54744	4.55543e-05	0.0218345	1.96524
cg25282271	RPGRIP1	0.494099	0.619746	4.54593	4.57736e-05	0.021913	1.97248
ch.4.1530996R	FRAS1	-0.803086	-2.88001	-4.54574	4.58012e-05	0.021913	1.9534
cg11330315	DPP6	1.12273	-0.0772841	4.54548	4.58386e-05	0.0219177	1.97458
cg09732027	NCRNA00171	0.636137	1.93049	4.545	4.59081e-05	0.0219248	1.97186
cg01822585	IFFO1	-0.514656	1.6628	-4.545	4.59089e-05	0.0219248	1.96892
cg09628454	TFAP2A-AS1	0.885277	-2.62629	4.54425	4.6018e-05	0.0219636	1.9591
cg09628454	TFAP2A	0.885277	-2.62629	4.54425	4.6018e-05	0.0219636	1.9591
cg19380072	BCKDHA	0.85889	1.16923	4.54387	4.60729e-05	0.0219766	1.95757
cg16855401	PMAIP1	0.48525	-4.0773	4.5427	4.62445e-05	0.0220118	1.96024
cg22903773	CHD6	0.702674	-3.12076	4.54254	4.62683e-05	0.0220118	1.96733
cg05123929	ITGB2-AS1	-0.555635	3.25243	-4.54244	4.62833e-05	0.0220118	1.96386
cg05123929	ITGB2	-0.555635	3.25243	-4.54244	4.62833e-05	0.0220118	1.96386
cg13800763	COL12A1	1.0784	-3.67647	4.54242	4.62857e-05	0.0220118	1.96612
cg18408676	KCNC3	0.967089	-4.43528	4.54146	4.64275e-05	0.0220527	1.96088
cg25121457	NFIB	0.712178	-3.72999	4.54098	4.64985e-05	0.0220625	1.95611
cg12494143	SMOX	-1.01809	1.82994	-4.54076	4.65317e-05	0.0220625	1.95214
cg16350446	DCAF17	0.472791	-0.394429	4.54052	4.6567e-05	0.022066	1.9493
cg11622673	MTG1	1.04579	-0.638248	4.53987	4.6663e-05	0.022085	1.9432
cg09183742	COL11A1	0.771012	-4.26936	4.53855	4.68594e-05	0.0221515	1.93787
cg25618149	SNW1	-0.729962	-3.37486	-4.53821	4.6909e-05	0.0221617	1.95625
cg25618149	C14orf178	-0.729962	-3.37486	-4.53821	4.6909e-05	0.0221617	1.95625
cg14929317	AP3S2	1.02139	-4.73997	4.53797	4.69451e-05	0.0221655	1.94841
cg06146802	ATP11A	0.62099	2.11854	4.53771	4.69844e-05	0.0221708	1.94235
cg12389772	TRIM3	1.13265	1.99932	4.53668	4.71373e-05	0.0221967	1.94769
cg15014038	UVSSA	0.638125	2.91707	4.53665	4.71424e-05	0.0221967	1.91513
cg15712559	PHACTR3	1.39657	-4.49187	4.536	4.72401e-05	0.0221967	1.9435
cg12100302	CTTN	1.03435	3.50737	4.53595	4.72468e-05	0.0221967	1.94979
cg18886814	ATP9B	0.602698	1.75112	4.53582	4.72666e-05	0.0221967	1.94348
cg09149005	FBXL7	-1.01308	4.62375	-4.53557	4.73039e-05	0.0221967	1.9347
cg09149005	MIR887	-1.01308	4.62375	-4.53557	4.73039e-05	0.0221967	1.9347
cg06681689	LINC00397	0.989495	1.23905	4.53539	4.73314e-05	0.0221967	1.92853
cg21780859	MTUS2	0.823845	-3.82099	4.53486	4.74113e-05	0.0221967	1.94442
cg10048140	P3H2	-0.52638	2.36885	-4.53395	4.75491e-05	0.0221967	1.93923
cg23692219	ASPG	0.948675	2.90181	4.53394	4.75498e-05	0.0221967	1.92855
cg04438497	MTL5	0.741579	-3.39759	4.53371	4.75855e-05	0.0221967	1.91458
cg25780806	MRPS31	-0.389727	2.67385	-4.53359	4.76034e-05	0.0221967	1.93121
cg02444715	TTC21A	0.601216	1.96253	4.53352	4.76135e-05	0.0221967	1.94085
cg06056244	FGD3	1.00221	-0.674395	4.5334	4.7632e-05	0.0221967	1.93518
cg19214594	TRABD	0.684319	-3.73235	4.53334	4.76402e-05	0.0221967	1.94037
cg09516604	LRRC37B2	-0.773054	2.80352	-4.53299	4.76934e-05	0.0221967	1.93694
cg18724342	C6orf129	0.64866	-2.86989	4.53285	4.77151e-05	0.0221967	1.93894
cg22536554	CYP26A1	0.805388	-4.62748	4.53266	4.77433e-05	0.0221967	1.93543
cg13383332	EIF2C2	0.877011	-5.16944	4.5325	4.77684e-05	0.0221967	1.93444
cg21727899	FAM72D	0.856288	-3.97666	4.53177	4.78783e-05	0.0222346	1.92758
cg21727899	FAM72C	0.856288	-3.97666	4.53177	4.78783e-05	0.0222346	1.92758
cg06466221	NXPH2	-0.488873	1.60357	-4.53066	4.80476e-05	0.0222871	1.91558
cg17871011	EFR3B	0.568218	2.07364	4.52965	4.82025e-05	0.0223278	1.92005
cg05041552	RFT1	0.610644	2.5359	4.52953	4.822e-05	0.0223278	1.91885
cg17191367	ELAVL4	0.519355	2.14293	4.52913	4.82822e-05	0.0223436	1.92033
cg15527220	FAM83G	1.13819	2.72621	4.52864	4.83566e-05	0.0223519	1.90779
cg15527220	SLC5A10	1.13819	2.72621	4.52864	4.83566e-05	0.0223519	1.90779
cg24656153	LRRFIP1	0.876978	-5.38714	4.52837	4.83982e-05	0.022358	1.92861
cg04145553	ZNF610	0.497226	3.497	4.52808	4.84426e-05	0.0223655	1.92768
cg20774846	DPYS	1.06686	-0.810902	4.52736	4.85545e-05	0.02239	1.91961
cg04626434	PAQR3	0.632617	0.152644	4.52726	4.85688e-05	0.02239	1.91977
cg14291066	C18orf18	0.749817	-5.0257	4.52653	4.86814e-05	0.0224234	1.91902
cg14291066	LOC339290	0.749817	-5.0257	4.52653	4.86814e-05	0.0224234	1.91902
cg21389922	SGMS1	0.434183	1.85305	4.52631	4.87154e-05	0.022426	1.91748
cg16817496	RPL23AP82	0.780329	-2.09737	4.52499	4.8921e-05	0.0224999	1.86076
cg16817496	RABL2B	0.780329	-2.09737	4.52499	4.8921e-05	0.0224999	1.86076
cg07590649	SPTLC2	-1.00412	0.101241	-4.52491	4.89328e-05	0.0224999	1.9177
cg01498160	SSPN	0.986344	-4.17334	4.52428	4.90302e-05	0.0225316	1.90806
cg03965414	C1orf106	-0.681387	2.87741	-4.52394	4.90845e-05	0.0225435	1.90721
cg07016258	BNC1	-0.523172	-3.39683	-4.52287	4.92501e-05	0.0225933	1.90274
cg26158023	CCBP2	1.15785	-2.98933	4.52252	4.93055e-05	0.0226015	1.88918
cg22491111	ARHGEF10L	-0.989634	3.19726	-4.5224	4.93251e-05	0.0226015	1.89156
cg24000316	CHFR	0.720253	2.71751	4.52196	4.9393e-05	0.0226195	1.90767
cg13461762	MUTYH	-0.459313	3.20227	-4.5216	4.94495e-05	0.0226304	1.89459
cg13461762	TOE1	-0.459313	3.20227	-4.5216	4.94495e-05	0.0226304	1.89459
cg25046274	ABLIM2	0.516261	2.57867	4.52127	4.95011e-05	0.0226304	1.90252
cg01830100	EMC4	-0.500449	3.93205	-4.52008	4.9689e-05	0.0226894	1.8864
cg21562638	VGLL4	-0.636269	2.96235	-4.51932	4.98082e-05	0.0227307	1.89691
cg06086071	THEM4	-0.702285	1.26266	-4.519	4.98592e-05	0.0227409	1.88157
cg02564761	KIAA1239	1.13491	-3.163	4.5183	4.99696e-05	0.0227519	1.89959
cg25023994	BANK1	0.55483	-5.04414	4.51773	5.00608e-05	0.0227803	1.8775
cg26090940	SLC16A7	0.831352	0.536586	4.51631	5.02869e-05	0.0228569	1.88611
cg13364859	PRR12	-0.715256	6.1761	-4.516	5.03359e-05	0.0228661	1.86639
cg08027385	IGFBP3	0.575331	-5.68854	4.51505	5.0489e-05	0.0229224	1.87835
cg04534813	ALG2	0.642844	-5.21258	4.51421	5.06228e-05	0.02297	1.8558
cg04534813	SEC61B	0.642844	-5.21258	4.51421	5.06228e-05	0.02297	1.8558
cg00972296	ZNF346	0.427456	-4.46764	4.51401	5.06552e-05	0.0229716	1.87871
cg02022488	RAGE	0.502076	1.69325	4.51332	5.07658e-05	0.0229954	1.87412
cg08514994	STAU1	-0.85259	-4.48845	-4.51281	5.08482e-05	0.0229994	1.8818
cg18768238	WDFY4	1.2916	-3.80905	4.51268	5.08698e-05	0.0229994	1.86482
cg06430102	SBNO2	0.812074	3.60463	4.51257	5.08871e-05	0.0229994	1.87862
cg07419575	EN1	0.768344	-3.35627	4.51255	5.08909e-05	0.0229994	1.86684
cg23043024	OTOA	1.09139	-0.505831	4.51223	5.09413e-05	0.023009	1.87778
cg23268879	TNRC18	-1.08304	4.58417	-4.51191	5.09939e-05	0.0230196	1.86775
cg02413470	NPFFR2	0.364528	2.20141	4.51115	5.11164e-05	0.0230528	1.82176
cg27113993	LOC100996455	0.70658	-6.07654	4.51085	5.11658e-05	0.0230577	1.87512
cg09404747	SERINC5	-1.01527	0.682028	-4.51002	5.13e-05	0.0230657	1.87286
cg00498305	SLC18A2	0.889676	-1.52482	4.50912	5.14464e-05	0.0231184	1.85275
cg04576764	MEG3	-1.27403	-0.642608	-4.50843	5.15602e-05	0.0231364	1.87011
cg05815196	PLA2G3	1.06659	-1.49994	4.50834	5.15742e-05	0.0231364	1.86214
cg08143875	F10	-0.859874	-0.442963	-4.50776	5.16689e-05	0.0231657	1.85564
cg06638827	LRIG3	1.21866	-3.75094	4.50705	5.17854e-05	0.0231863	1.86173
cg25802430	ANAPC1	0.595363	-3.77998	4.50668	5.18464e-05	0.0231863	1.86317
cg16244362	RIMS2	0.492351	0.98624	4.50636	5.18984e-05	0.0231898	1.8527
cg24218935	HCCA2	-0.578699	1.8075	-4.50604	5.19509e-05	0.0231992	1.84416
cg24218935	FAM99A	-0.578699	1.8075	-4.50604	5.19509e-05	0.0231992	1.84416
cg27560922	ARHGDIG	0.819406	-4.23697	4.50564	5.20178e-05	0.0231992	1.85488
cg01441738	ACBD6	-0.639574	1.79715	-4.50552	5.20367e-05	0.0231992	1.85552
cg09794131	HYDIN	0.923293	-3.08475	4.5053	5.20739e-05	0.0232002	1.85116
cg18089335	PANK3	0.500376	0.554444	4.50497	5.21276e-05	0.0232002	1.84631
cg27382164	CHFR	-0.634081	-4.8325	-4.50485	5.21487e-05	0.0232002	1.83107
cg21144462	PYY	0.501069	-2.65657	4.50457	5.21942e-05	0.0232002	1.84431
cg21144462	NAGS	0.501069	-2.65657	4.50457	5.21942e-05	0.0232002	1.84431
cg25593948	TFAP2B	0.612229	-0.936722	4.50447	5.22106e-05	0.0232002	1.85166
cg24731597	CNN3	0.998172	-5.43018	4.50445	5.22148e-05	0.0232002	1.85589
cg09495643	SBNO2	0.755544	-5.19368	4.50395	5.22974e-05	0.0232032	1.84825
cg08979686	ZNF335	0.598181	-4.65924	4.50375	5.23298e-05	0.0232032	1.84914
cg09563610	SMOC1	0.786334	-5.42212	4.50352	5.23682e-05	0.0232032	1.84016
cg00741650	TMEM132B	-0.615067	2.4541	-4.50255	5.25289e-05	0.0232422	1.83713
cg06671561	COX6B1	-0.624675	-3.04356	-4.50238	5.25585e-05	0.0232422	1.85323
cg11526020	TBCD	0.660032	-0.949771	4.50176	5.26619e-05	0.0232422	1.84775
cg00713401	KRT82	0.541877	4.13787	4.50151	5.27035e-05	0.023245	1.82473
cg14767455	ANP32B	0.903092	1.70081	4.50137	5.27269e-05	0.023245	1.8518
cg16691033	PPAP2C	0.712296	-5.52082	4.50107	5.27759e-05	0.0232462	1.84974
cg08916385	GNRHR	-0.700377	2.52937	-4.50098	5.27909e-05	0.0232462	1.79202
cg26540054	FAM8A1	0.762189	-4.73242	4.50015	5.29311e-05	0.0232831	1.83818
cg21550279	GRM7	0.542988	2.9124	4.49979	5.29916e-05	0.0232868	1.82871
cg22407348	DNAH1	0.708887	3.96186	4.49975	5.29982e-05	0.0232868	1.83474
cg21987515	FBXW7	0.623781	2.3472	4.49921	5.3088e-05	0.0232943	1.82814
cg22005389	PHACTR1	0.479115	3.23713	4.49912	5.31038e-05	0.0232943	1.80944
cg12829666	SGEF	0.74415	-1.35923	4.49884	5.31506e-05	0.023302	1.84048
cg23276047	TCF7L2	0.647107	-5.05533	4.49804	5.32855e-05	0.0233287	1.83107
cg25749306	PNMAL2	0.691222	-2.43324	4.49776	5.33334e-05	0.0233304	1.81631
cg14188428	TSSK6	0.845394	4.25877	4.49626	5.35877e-05	0.0234244	1.81789
cg14188428	NDUFA13	0.845394	4.25877	4.49626	5.35877e-05	0.0234244	1.81789
cg10459717	NSUN2	0.424967	-2.67038	4.49614	5.36075e-05	0.0234244	1.83346
cg10459717	SRD5A1	0.424967	-2.67038	4.49614	5.36075e-05	0.0234244	1.83346
cg06365181	ACSF3	0.889657	3.02891	4.49475	5.38434e-05	0.0235145	1.82513
cg18491230	ANLN	0.566249	-4.79999	4.49433	5.39153e-05	0.0235329	1.8268
cg18491230	KIAA0895	0.566249	-4.79999	4.49433	5.39153e-05	0.0235329	1.8268
cg13049984	ZNF445	0.624427	-3.07966	4.4937	5.40242e-05	0.0235675	1.82015
cg25694025	ABI3BP	0.631309	-1.60573	4.49344	5.40686e-05	0.0235738	1.823
cg08257664	NT5DC2	0.699002	2.65858	4.49269	5.4196e-05	0.0235804	1.77739
cg04519823	KAT6B	-0.854398	2.52881	-4.49263	5.42071e-05	0.0235804	1.82426
cg01181929	PLEKHG6	0.531795	-6.07853	4.49238	5.42497e-05	0.0235804	1.81276
cg23594951	TSSC4	0.672968	-4.30198	4.49203	5.43108e-05	0.0235804	1.81645
cg12484453	LOC100129603	-1.29356	1.91939	-4.49171	5.43651e-05	0.0235804	1.82479
cg19628745	MYLIP	-0.692294	-2.51246	-4.49163	5.43794e-05	0.0235804	1.82135
cg21878650	ADAMTS6	0.747377	-1.33182	4.49123	5.44487e-05	0.0235804	1.80858
cg19100397	TTLL11	0.621275	2.17054	4.49122	5.44494e-05	0.0235804	1.81745
cg19519630	TP73	-0.737667	2.37314	-4.4911	5.44711e-05	0.0235804	1.81213
cg06201907	RHOC	0.978794	-5.54657	4.49093	5.44995e-05	0.0235804	1.80591
cg07094724	PRUNE2	0.40132	-1.25268	4.49092	5.45009e-05	0.0235804	1.8205
cg20211056	WDR54	0.547039	-2.93681	4.49033	5.46028e-05	0.0236003	1.79423
cg05063087	C10orf75	0.595195	-3.66298	4.48948	5.47514e-05	0.0236371	1.80523
cg01160882	DKK1	1.10227	-2.4412	4.48863	5.48985e-05	0.0236806	1.81033
cg07397891	SMYD3	-0.472677	2.62199	-4.48817	5.49787e-05	0.0236806	1.78542
cg08715791	NPAS4	0.589692	-4.39634	4.48813	5.4986e-05	0.0236806	1.80531
cg25513108	NCRNA00171	-0.448545	0.828641	-4.4879	5.50253e-05	0.0236806	1.80484
cg12509989	CRMP1	0.714964	-5.27395	4.48769	5.50614e-05	0.0236806	1.80741
cg11930665	CCNJ	0.636624	-4.74297	4.48769	5.50615e-05	0.0236806	1.80609
cg23825123	CCDC129	0.705636	1.40558	4.487	5.51823e-05	0.0237101	1.81004
cg05304622	RYR1	1.14391	-4.14105	4.48685	5.52085e-05	0.0237101	1.78053
cg14277923	LHX3	1.89688	-1.71089	4.48678	5.52201e-05	0.0237101	1.80321
cg06349213	MTSS1	0.910042	1.8145	4.48657	5.52581e-05	0.0237136	1.79187
cg04509759	TTBK2	0.789133	-5.47403	4.48605	5.53481e-05	0.0237393	1.805
cg15544596	DPP9	-1.11562	5.46292	-4.4853	5.54802e-05	0.0237702	1.79648
cg06338708	NDST4	0.540696	2.14047	4.48433	5.56517e-05	0.0237999	1.79578
cg18987963	TTLL6	1.06814	2.79064	4.4842	5.56737e-05	0.0237999	1.80162
cg26816907	LHX9	1.48679	-2.4056	4.48398	5.57136e-05	0.0237999	1.78127
cg12345593	PARP3	0.524672	-4.75639	4.48391	5.57245e-05	0.0237999	1.78613
cg12345593	RRP9	0.524672	-4.75639	4.48391	5.57245e-05	0.0237999	1.78613
cg05470328	ANGPT1	0.391442	2.14926	4.48388	5.573e-05	0.0237999	1.79077
cg03983331	RSPO3	0.565915	-3.92464	4.4836	5.57804e-05	0.0238086	1.79734
cg09749256	FTO	-0.460327	1.43961	-4.48298	5.58896e-05	0.0238327	1.78419
cg06773963	SPSB1	-0.579628	5.62918	-4.48265	5.59482e-05	0.0238327	1.7715
cg14699782	LINC01115	0.756947	2.75706	4.48263	5.59521e-05	0.0238327	1.79312
cg21735772	MPST	-0.826739	-3.83042	-4.4826	5.59574e-05	0.0238327	1.7915
cg22007216	DCHS2	0.97251	1.30438	4.48152	5.61484e-05	0.0238995	1.78738
cg01852611	DSCR8	-0.639583	1.81521	-4.48137	5.61746e-05	0.0238995	1.78739
cg01852611	DSCR4	-0.639583	1.81521	-4.48137	5.61746e-05	0.0238995	1.78739
cg19770426	FAM45B	-0.633731	2.42906	-4.48043	5.63421e-05	0.0239321	1.78985
cg19770426	FAM45A	-0.633731	2.42906	-4.48043	5.63421e-05	0.0239321	1.78985
cg12329048	MED19	0.588815	1.84443	4.47977	5.64601e-05	0.0239485	1.7847
cg15698065	DCUN1D2	1.15741	3.56095	4.47954	5.65016e-05	0.0239485	1.78003
cg00073181	TLR5	-1.12965	1.68159	-4.47831	5.67215e-05	0.0240288	1.77685
cg03216879	ZMIZ1	0.668612	1.10264	4.47736	5.68933e-05	0.0240887	1.76776
cg20986887	TRIM27	-0.990809	-0.256922	-4.47667	5.70169e-05	0.0241281	1.77463
cg18792462	SDCCAG8	0.555663	1.01854	4.47604	5.71309e-05	0.0241634	1.77729
cg23835812	CHMP2B	-0.61145	-4.22511	-4.4752	5.72837e-05	0.0242022	1.76168
cg12277495	BEAN	0.928217	-4.56971	4.47492	5.73332e-05	0.0242102	1.74846
cg22705746	FMOD	-1.14497	-2.13354	-4.47467	5.7379e-05	0.0242137	1.76556
cg16640096	COL4A3	0.743164	-3.33278	4.47454	5.74027e-05	0.0242137	1.77133
cg16640096	COL4A4	0.743164	-3.33278	4.47454	5.74027e-05	0.0242137	1.77133
cg26156850	LINC00620	-0.680171	0.99255	-4.47353	5.75862e-05	0.0242239	1.76612
cg02745847	IGF2BP1	1.33928	-3.39182	4.47336	5.76178e-05	0.0242239	1.767
cg10790747	HSPB6	0.740684	-3.84192	4.47333	5.76233e-05	0.0242239	1.7548
cg10790747	C19orf55	0.740684	-3.84192	4.47333	5.76233e-05	0.0242239	1.7548
cg20374317	TMEM132C	0.530002	1.98399	4.47326	5.76362e-05	0.0242239	1.76543
cg11490238	NCAPD2	0.571287	1.88467	4.4732	5.76463e-05	0.0242239	1.75303
cg12439872	MCM3	0.377745	2.30586	4.47289	5.77025e-05	0.0242239	1.7504
cg07928551	MAP3K9	0.960352	-6.16155	4.47245	5.77828e-05	0.0242333	1.75581
cg07962479	FAM110B	0.599044	2.01974	4.47207	5.78533e-05	0.0242421	1.75778
cg23222808	DDR1	0.955259	1.80336	4.47199	5.78684e-05	0.0242421	1.74964
cg23222808	MIR4640	0.955259	1.80336	4.47199	5.78684e-05	0.0242421	1.74964
cg11117945	EYA2	0.974931	-1.84626	4.47129	5.79951e-05	0.0242567	1.76064
cg26684319	ERICH1	1.33608	1.46693	4.47078	5.80903e-05	0.0242771	1.76112
cg14249174	ARFIP1	0.465666	0.174337	4.47045	5.81511e-05	0.0242834	1.76026
cg14370568	THRB-AS1	0.628552	0.191767	4.47021	5.81937e-05	0.0242884	1.75983
cg14370568	THRB	0.628552	0.191767	4.47021	5.81937e-05	0.0242884	1.75983
cg00513316	CRABP1	1.04339	-1.78669	4.46979	5.82722e-05	0.0243083	1.75415
cg12094812	EBF2	0.59184	-5.13173	4.46835	5.85375e-05	0.0243841	1.75262
cg21470387	ALDH2	0.690616	-5.80204	4.46817	5.85719e-05	0.0243841	1.75175
cg21733013	RAPGEF5	-0.556397	2.36801	-4.46806	5.85918e-05	0.0243841	1.75139
cg25554042	GNAT1	1.22179	-1.18054	4.46797	5.86078e-05	0.0243841	1.72175
cg10040682	ZNF671	1.00045	-5.01127	4.46703	5.87823e-05	0.024418	1.74802
cg23330270	CACNA2D4	-0.711422	2.54651	-4.46686	5.88135e-05	0.024418	1.74888
cg20234007	ZNF236	0.796259	-2.45168	4.46686	5.8814e-05	0.024418	1.74718
cg05494591	ACAD10	0.567105	0.635587	4.46661	5.88611e-05	0.024418	1.74515
cg05494591	BRAP	0.567105	0.635587	4.46661	5.88611e-05	0.024418	1.74515
cg19437086	CSGALNACT1	-0.789658	3.21434	-4.46655	5.88729e-05	0.024418	1.75006
cg09031041	POU5F1	0.892258	3.11733	4.46654	5.88745e-05	0.024418	1.72915
cg16395997	WDR8	0.877404	1.52878	4.46597	5.89807e-05	0.0244391	1.74288
cg07295092	FPGS	0.458304	-4.60775	4.4658	5.90128e-05	0.0244391	1.73598
cg18763104	FBN3	1.17404	1.64927	4.46577	5.9018e-05	0.0244391	1.74197
cg04454086	PCDHAC2	1.18892	-4.07669	4.46552	5.90635e-05	0.0244451	1.74657
cg04454086	PCDHA7	1.18892	-4.07669	4.46552	5.90635e-05	0.0244451	1.74657
cg04454086	PCDHA12	1.18892	-4.07669	4.46552	5.90635e-05	0.0244451	1.74657
cg04454086	PCDHA6	1.18892	-4.07669	4.46552	5.90635e-05	0.0244451	1.74657
cg04454086	PCDHA10	1.18892	-4.07669	4.46552	5.90635e-05	0.0244451	1.74657
cg04454086	PCDHA4	1.18892	-4.07669	4.46552	5.90635e-05	0.0244451	1.74657
cg04454086	PCDHA11	1.18892	-4.07669	4.46552	5.90635e-05	0.0244451	1.74657
cg04454086	PCDHA8	1.18892	-4.07669	4.46552	5.90635e-05	0.0244451	1.74657
cg04454086	PCDHA1	1.18892	-4.07669	4.46552	5.90635e-05	0.0244451	1.74657
cg04454086	PCDHA2	1.18892	-4.07669	4.46552	5.90635e-05	0.0244451	1.74657
cg04454086	PCDHA9	1.18892	-4.07669	4.46552	5.90635e-05	0.0244451	1.74657
cg04454086	PCDHA13	1.18892	-4.07669	4.46552	5.90635e-05	0.0244451	1.74657
cg04454086	PCDHA5	1.18892	-4.07669	4.46552	5.90635e-05	0.0244451	1.74657
cg04454086	PCDHAC1	1.18892	-4.07669	4.46552	5.90635e-05	0.0244451	1.74657
cg04454086	PCDHA3	1.18892	-4.07669	4.46552	5.90635e-05	0.0244451	1.74657
cg11995313	ERI1	0.584659	-5.47254	4.46526	5.91122e-05	0.0244525	1.74043
cg06790019	DPH2	0.791888	-4.16161	4.46496	5.91694e-05	0.0244634	1.74464
cg25843088	NINL	-0.964829	2.23587	-4.46455	5.92453e-05	0.0244722	1.74473
cg06517246	BGLT3	-0.693323	1.17508	-4.46451	5.92524e-05	0.0244722	1.74441
cg21425802	WISP2	0.499362	2.54932	4.46416	5.93192e-05	0.0244869	1.72652
cg11948301	DTNB	0.552044	2.66506	4.4634	5.94615e-05	0.0245201	1.73489
cg10726312	C2orf68	0.607777	1.78557	4.46305	5.95273e-05	0.0245287	1.73406
cg05116896	CD2BP2	0.695343	-4.91017	4.46296	5.95443e-05	0.0245287	1.73089
cg27546949	ZNF419	0.529057	-5.5547	4.46157	5.9807e-05	0.024613	1.72711
cg26990419	LRRFIP1	0.635968	-0.98178	4.46155	5.98112e-05	0.024613	1.73167
cg15692420	LOC100126784	0.521181	-5.76827	4.46104	5.99077e-05	0.0246271	1.72419
cg15692420	NAV2	0.521181	-5.76827	4.46104	5.99077e-05	0.0246271	1.72419
cg02576247	HECTD3	-0.637753	4.45128	-4.46043	6.00217e-05	0.0246612	1.71095
cg02537902	SNUPN	1.10586	-4.8042	4.46011	6.00824e-05	0.0246733	1.7317
cg11171594	UCK2	0.564176	-4.10348	4.45992	6.01188e-05	0.0246754	1.72515
cg04484579	NPR1	0.573882	-3.83502	4.45903	6.02888e-05	0.0247324	1.72997
cg06975048	KCNAB3	0.920331	-3.80161	4.45881	6.03304e-05	0.0247366	1.72682
cg12455224	CTD-2270F17.1	-0.534504	2.73421	-4.45862	6.03675e-05	0.024739	1.72234
cg12455224	KCNIP1	-0.534504	2.73421	-4.45862	6.03675e-05	0.024739	1.72234
cg06076153	NLRP13	-0.867461	2.76322	-4.45795	6.04947e-05	0.0247713	1.72712
cg07806886	STXBP5L	1.0894	-3.47785	4.45777	6.05287e-05	0.0247713	1.69521
cg09566392	PQLC3	0.610086	-2.87022	4.45759	6.05634e-05	0.0247713	1.71611
cg03213216	RTN2	0.485341	-2.89104	4.45755	6.05716e-05	0.0247713	1.72306
cg03213216	FLJ40125	0.485341	-2.89104	4.45755	6.05716e-05	0.0247713	1.72306
cg05738749	HLA-A	-0.807399	-2.68176	-4.4562	6.08308e-05	0.0248517	1.71525
cg06971096	PTPRN	0.896133	-1.53252	4.45496	6.10699e-05	0.0249236	1.71556
cg10370591	TPO	0.618965	2.31786	4.45447	6.11634e-05	0.024927	1.715
cg14880655	MAP1LC3A	0.537222	2.39439	4.45427	6.12036e-05	0.024927	1.71669
cg07287255	GNAO1	-0.782494	6.4785	-4.45426	6.12042e-05	0.024927	1.69593
cg02004275	CSE1L	-0.427877	-2.61277	-4.45352	6.13475e-05	0.0249597	1.6689
cg02004275	CSE1L-AS1	-0.427877	-2.61277	-4.45352	6.13475e-05	0.0249597	1.6689
cg16247474	LINC01411	-0.504318	1.13318	-4.45285	6.14783e-05	0.0249677	1.71135
cg26141228	CBS	0.774911	-2.62278	4.45277	6.14934e-05	0.0249677	1.70869
cg16364717	C11orf73	0.419996	1.72201	4.45246	6.15541e-05	0.0249795	1.70165
cg26938272	SIM2	0.717372	-4.93621	4.45087	6.18637e-05	0.0250923	1.67814
cg01257667	KRTAP19-3	0.50806	2.41317	4.45021	6.19923e-05	0.025116	1.70585
cg20434926	GIPR	0.983657	-5.0685	4.45009	6.20173e-05	0.025116	1.70547
cg01190171	CCHCR1	0.753102	-5.75822	4.44869	6.22919e-05	0.0251756	1.69907
cg01190171	TCF19	0.753102	-5.75822	4.44869	6.22919e-05	0.0251756	1.69907
cg17245446	B9D1	0.868336	1.36938	4.4485	6.23284e-05	0.0251775	1.69459
cg06502755	LOC388965	0.696305	3.38891	4.44804	6.24203e-05	0.0251868	1.67408
cg05812217	CLMN	0.867373	-2.29494	4.44795	6.24367e-05	0.0251868	1.69556
cg19419146	STK32A	0.558492	-4.5419	4.44762	6.25031e-05	0.0251868	1.69549
cg07184988	KIFC1	-0.806257	3.64129	-4.44758	6.25105e-05	0.0251868	1.694
cg08083016	STX11	0.534846	-4.28252	4.4472	6.25853e-05	0.0252041	1.68853
cg21352991	JAZF1	0.426366	0.105953	4.44658	6.27075e-05	0.025233	1.69339
cg11420883	PAPOLB	0.913741	-2.35801	4.44631	6.27623e-05	0.025233	1.66784
cg11420883	RADIL	0.913741	-2.35801	4.44631	6.27623e-05	0.025233	1.66784
cg14012610	SLC26A6	0.74848	-2.81942	4.44621	6.27808e-05	0.025233	1.68962
cg02749804	CASC3	0.48384	1.29537	4.44619	6.27846e-05	0.025233	1.69045
cg01077024	SDHAP2	-0.531239	3.80173	-4.44591	6.28416e-05	0.0252431	1.69088
cg10314052	MPPED1	0.589946	1.94588	4.44565	6.28926e-05	0.0252508	1.66835
cg12295576	SLC9B1	0.469028	0.214568	4.44508	6.30059e-05	0.0252757	1.67845
cg06277638	MIR570	0.669736	0.20014	4.44461	6.30996e-05	0.0252759	1.67092
cg07237032	CYFIP2	-0.536919	-0.286996	-4.44441	6.31403e-05	0.0252759	1.69024
cg19068238	MAP4K5	-0.469327	2.43743	-4.44437	6.31468e-05	0.0252759	1.68538
cg18908677	BAG3	0.703343	2.37667	4.44415	6.31921e-05	0.0252812	1.66932
cg03940145	ADGRB2	0.84	3.04066	4.44358	6.33046e-05	0.0253134	1.67599
cg19434303	WARS	0.59348	-4.21117	4.44322	6.33773e-05	0.0253268	1.66452
cg19434303	WDR25	0.59348	-4.21117	4.44322	6.33773e-05	0.0253268	1.66452
cg20955652	NRBP1	0.543253	3.33427	4.44246	6.35287e-05	0.0253646	1.67255
cg05744193	ORC2	0.872308	-5.95394	4.44201	6.36188e-05	0.0253878	1.67955
cg25278298	MAEA	0.563566	0.4774	4.4416	6.37017e-05	0.0253992	1.62183
cg23096144	EPHX1	0.641806	1.63605	4.44154	6.37148e-05	0.0253992	1.67704
cg19706175	LOC102724623	-0.498203	1.74677	-4.44139	6.37438e-05	0.0253992	1.66714
cg07693671	SHANK2	0.652096	2.45662	4.4406	6.3904e-05	0.0254374	1.67251
cg15392378	NFAM1	-0.739521	3.17707	-4.44015	6.39942e-05	0.0254476	1.6751
cg06740897	NFE2L1	-0.611449	-3.11149	-4.44008	6.40077e-05	0.0254476	1.67158
cg12442108	KRT80	0.789571	1.73509	4.43999	6.4026e-05	0.0254476	1.65318
cg19974356	KCNQ5	0.475489	-5.81543	4.4387	6.4288e-05	0.0255133	1.6308
cg12150039	GRAMD1A	1.00279	-4.31773	4.43852	6.43254e-05	0.0255137	1.6703
cg22349013	ETNPPL	1.12962	-4.52029	4.43838	6.43536e-05	0.0255137	1.66752
cg19763025	LAMB1	0.530892	0.61398	4.43802	6.44256e-05	0.0255197	1.6687
cg10560245	ANO1	0.782332	-3.91266	4.43773	6.44847e-05	0.0255273	1.66721
cg06071824	FILIP1	-0.550941	1.47671	-4.43711	6.46122e-05	0.0255556	1.65261
cg04182865	RNF14	0.641129	0.401658	4.43692	6.46503e-05	0.0255556	1.66727
cg25313464	RNF216L	-0.417802	0.485128	-4.43691	6.4653e-05	0.0255556	1.66084
cg00170213	RBM16	0.590709	-3.00314	4.43626	6.47856e-05	0.0255824	1.66541
cg18512336	PRDM14	0.80902	1.64296	4.43533	6.49751e-05	0.0256189	1.65185
cg15381875	FAM151B	0.397549	-3.73151	4.43473	6.50993e-05	0.0256551	1.64466
cg01750261	EMP2	-0.658172	0.652263	-4.43325	6.54046e-05	0.0257606	1.65703
cg11509341	FAM176A	0.697901	-5.24924	4.43311	6.54321e-05	0.0257606	1.65441
cg13040600	MGAT5	0.640275	1.71851	4.4325	6.55599e-05	0.0257714	1.65312
cg11283289	PATE1	-0.725042	2.36272	-4.43151	6.57638e-05	0.0258141	1.63871
cg02267483	PCDHGA4	1.08185	-2.47169	4.43052	6.59696e-05	0.0258821	1.63024
cg02267483	PCDHGA11	1.08185	-2.47169	4.43052	6.59696e-05	0.0258821	1.63024
cg02267483	PCDHGA9	1.08185	-2.47169	4.43052	6.59696e-05	0.0258821	1.63024
cg02267483	PCDHGA1	1.08185	-2.47169	4.43052	6.59696e-05	0.0258821	1.63024
cg02267483	PCDHGB1	1.08185	-2.47169	4.43052	6.59696e-05	0.0258821	1.63024
cg02267483	PCDHGB6	1.08185	-2.47169	4.43052	6.59696e-05	0.0258821	1.63024
cg02267483	PCDHGA12	1.08185	-2.47169	4.43052	6.59696e-05	0.0258821	1.63024
cg02267483	PCDHGB3	1.08185	-2.47169	4.43052	6.59696e-05	0.0258821	1.63024
cg02267483	PCDHGB7	1.08185	-2.47169	4.43052	6.59696e-05	0.0258821	1.63024
cg02267483	PCDHGA6	1.08185	-2.47169	4.43052	6.59696e-05	0.0258821	1.63024
cg02267483	PCDHGA8	1.08185	-2.47169	4.43052	6.59696e-05	0.0258821	1.63024
cg02267483	PCDHGA10	1.08185	-2.47169	4.43052	6.59696e-05	0.0258821	1.63024
cg02267483	PCDHGA5	1.08185	-2.47169	4.43052	6.59696e-05	0.0258821	1.63024
cg02267483	PCDHGB4	1.08185	-2.47169	4.43052	6.59696e-05	0.0258821	1.63024
cg02267483	PCDHGA3	1.08185	-2.47169	4.43052	6.59696e-05	0.0258821	1.63024
cg02267483	PCDHGA2	1.08185	-2.47169	4.43052	6.59696e-05	0.0258821	1.63024
cg02267483	PCDHGA7	1.08185	-2.47169	4.43052	6.59696e-05	0.0258821	1.63024
cg02267483	PCDHGB2	1.08185	-2.47169	4.43052	6.59696e-05	0.0258821	1.63024
cg02267483	PCDHGB5	1.08185	-2.47169	4.43052	6.59696e-05	0.0258821	1.63024
cg06073550	NCALD	-0.578423	2.92476	-4.43014	6.60496e-05	0.0258878	1.63012
cg06634060	FGF12	0.707514	-3.85113	4.43027	6.6022e-05	0.0258878	1.63963
cg17067696	KIF13A	0.45099	-0.187641	4.42948	6.61858e-05	0.0259058	1.64612
cg27379520	SPG7	0.741807	4.19853	4.42945	6.61939e-05	0.0259058	1.63614
cg04328562	CNN1	0.975319	-3.08878	4.4291	6.6267e-05	0.0259058	1.64473
cg14806103	MTBP	0.658831	-5.95055	4.42887	6.63141e-05	0.0259058	1.6386
cg14806103	MRPL13	0.658831	-5.95055	4.42887	6.63141e-05	0.0259058	1.6386
cg21625563	UNC84B	0.495034	-3.527	4.42872	6.63449e-05	0.0259058	1.62547
cg16611584	AKAP10	0.796887	0.209377	4.4286	6.63706e-05	0.0259058	1.63713
cg02975069	CCDC146	-0.711079	-3.55136	-4.42854	6.63832e-05	0.0259058	1.64491
cg19309652	MCM3AP-AS1	0.663497	2.97822	4.42851	6.639e-05	0.0259058	1.63434
cg19309652	MCM3AP	0.663497	2.97822	4.42851	6.639e-05	0.0259058	1.63434
cg17449107	CHST11	0.648857	0.522834	4.42812	6.6471e-05	0.0259246	1.64265
cg12559975	TBC1D16	1.27134	0.51706	4.42627	6.68611e-05	0.026025	1.62835
cg05021643	HOXD3	0.579265	-5.02931	4.4258	6.69588e-05	0.026025	1.62851
cg13951491	HPDL	1.73976	-3.23979	4.4247	6.71927e-05	0.0260903	1.61964
cg19559213	FLII	0.508357	-4.61451	4.42452	6.72303e-05	0.0260921	1.62774
cg19559213	SMCR7	0.508357	-4.61451	4.42452	6.72303e-05	0.0260921	1.62774
cg04980793	SRP54	0.725157	-3.57726	4.42415	6.73081e-05	0.0260967	1.62529
cg06562372	ABCB1	0.849642	-5.76929	4.423	6.75529e-05	0.026166	1.6096
cg08613384	LENG8	-0.62607	5.44119	-4.422	6.77663e-05	0.0262091	1.60736
cg26103331	MRPS28	-0.626446	3.76699	-4.42186	6.77966e-05	0.0262091	1.62112
cg17500055	GNG4	0.972768	-2.00535	4.42164	6.78431e-05	0.0262142	1.60312
cg25931201	ACOT7	0.748775	0.146721	4.42118	6.79415e-05	0.0262395	1.61374
cg22498816	MYO16	0.458598	0.643891	4.42028	6.81349e-05	0.0262885	1.61607
cg03270340	TRIM27	0.846174	-4.82557	4.41983	6.82328e-05	0.0263008	1.61155
cg09283635	ZNF800	-0.661316	-6.29198	-4.41981	6.82363e-05	0.0263008	1.60316
cg04826882	RASA3	-0.667461	4.70425	-4.41967	6.82666e-05	0.0263008	1.60219
cg07679203	WHSC2	-0.545968	5.92784	-4.41914	6.83809e-05	0.0263192	1.60186
cg18278902	HSPB8	0.601369	-1.07898	4.41887	6.84388e-05	0.0263287	1.58013
cg02465949	CHTF18	-0.757946	3.85648	-4.41819	6.85867e-05	0.0263603	1.60649
cg09520393	DRD5	0.648297	-2.23663	4.41818	6.85875e-05	0.0263603	1.60393
cg02973210	DNAH2	0.973018	1.87492	4.4167	6.89094e-05	0.0264583	1.59626
cg06071294	NQO2	0.507959	2.53543	4.41653	6.89455e-05	0.026459	1.59833
cg06152526	PLLP	1.00446	2.64254	4.41638	6.8978e-05	0.026459	1.5939
cg21617058	RAB3C	0.435414	-5.57531	4.41566	6.9136e-05	0.0265066	1.60143
cg09179347	AGRP	0.56076	3.06248	4.41551	6.91693e-05	0.0265066	1.60808
cg00329039	UNC5C	0.589951	-4.48123	4.41437	6.94167e-05	0.026584	1.59161
cg21515958	TMEM207	0.527515	0.148043	4.41415	6.94652e-05	0.026584	1.6023
cg04100865	TET3	0.703745	2.85399	4.41347	6.96155e-05	0.0266138	1.58663
cg20607106	ALG14	0.740989	-5.05378	4.41346	6.9617e-05	0.0266138	1.56563
cg14084857	C1orf84	0.47317	-5.4196	4.41244	6.98401e-05	0.0266673	1.56759
cg14084857	MED8	0.47317	-5.4196	4.41244	6.98401e-05	0.0266673	1.56759
cg09970591	DNAH17	0.482084	1.80553	4.41236	6.98581e-05	0.0266673	1.59572
cg06233593	AXIN1	-1.16842	3.44827	-4.41179	6.9983e-05	0.0267021	1.59611
cg18021346	GRK4	0.448905	1.70854	4.41151	7.00454e-05	0.0267081	1.59034
cg20435097	FAM53B	0.753571	0.482477	4.41142	7.00663e-05	0.0267081	1.5716
cg02426912	ARL6IP1	0.949122	-3.21428	4.4107	7.02257e-05	0.0267507	1.57872
cg15845630	LOC101928989	0.464491	0.816032	4.41041	7.02885e-05	0.0267541	1.57318
cg19292611	TFDP1	0.630312	3.40666	4.40984	7.04151e-05	0.0267854	1.5888
cg06122257	MCM4	-0.513649	1.61416	-4.40974	7.04383e-05	0.0267854	1.58716
cg03915708	CLASP1	0.52511	2.57665	4.40938	7.05171e-05	0.0268025	1.58046
cg15964779	PTPRH	-0.549948	-0.0092724	-4.40888	7.06292e-05	0.0268316	1.57766
cg01554606	MYLK	0.823235	-1.11887	4.40845	7.07241e-05	0.0268316	1.58723
cg19500342	LOC102724084	-0.763242	-3.09585	-4.40843	7.07294e-05	0.0268316	1.57506
cg24497732	GLI3	0.592467	-1.27277	4.40735	7.09696e-05	0.0269099	1.54958
cg02847889	FRMD4A	-0.557506	1.84237	-4.40687	7.1077e-05	0.0269377	1.58167
cg11466908	AUH	0.62078	-4.8024	4.40647	7.11676e-05	0.0269554	1.57332
cg26366371	KIF26B	1.2411	1.19195	4.40636	7.11919e-05	0.0269554	1.57554
cg18787963	PGS1	-0.673426	-0.971939	-4.40549	7.13863e-05	0.0270008	1.56496
cg06293449	CXCL14	0.943414	-2.7934	4.40536	7.14171e-05	0.0270008	1.56898
cg00102023	ZFP161	0.484724	-5.21411	4.40522	7.14484e-05	0.0270008	1.57507
cg22632576	EIF4ENIF1	-0.573436	0.541045	-4.40395	7.1734e-05	0.0270741	1.55876
cg25872678	CDH4	1.16667	2.86751	4.40395	7.17348e-05	0.0270741	1.57405
cg27650678	PC	1.11334	-3.79433	4.40375	7.17791e-05	0.0270741	1.56865
cg17470251	CSGALNACT1	-1.10278	0.215859	-4.40259	7.20421e-05	0.0271474	1.56682
cg10525161	TKT	0.83669	2.99575	4.40215	7.21416e-05	0.0271668	1.55873
cg23638640	TOP1P2	-1.26674	3.18574	-4.40206	7.21622e-05	0.0271668	1.56642
cg23638640	PIWIL3	-1.26674	3.18574	-4.40206	7.21622e-05	0.0271668	1.56642
cg26183948	PTPRN2	-0.933859	4.88925	-4.4015	7.22899e-05	0.0271985	1.56235
cg11424665	IFT122	0.893719	-3.68068	4.40139	7.23151e-05	0.0271985	1.55385
cg11424665	MBD4	0.893719	-3.68068	4.40139	7.23151e-05	0.0271985	1.55385
cg10368533	ETNK1	0.698174	-4.49305	4.40077	7.24569e-05	0.0272123	1.56
cg02008703	VWA8	0.546059	1.04358	4.40066	7.24817e-05	0.0272123	1.5621
cg05278335	TBC1D7	0.680642	-5.49549	4.40048	7.25236e-05	0.0272123	1.56149
cg11748187	TCF7L2	1.06257	0.0976414	4.40009	7.26124e-05	0.0272326	1.56343
cg27123691	CSPG4	0.782038	-3.17273	4.39969	7.27038e-05	0.0272344	1.56143
cg07959016	LYPD4	-0.847321	3.85015	-4.39968	7.27054e-05	0.0272344	1.53378
cg19075535	TPM2	0.67351	-5.53409	4.39944	7.27616e-05	0.0272344	1.5615
cg22738646	TRAPPC10	-0.465239	1.87949	-4.39936	7.27781e-05	0.0272344	1.56104
cg02497737	ADAMTSL3	0.910642	0.0565608	4.39921	7.28132e-05	0.0272344	1.55811
cg01527441	C19orf12	0.532084	2.33146	4.39917	7.28237e-05	0.0272344	1.55721
cg09714851	SLC35A1	0.525853	1.95174	4.39896	7.28714e-05	0.0272394	1.54959
cg00453565	ACTN3	0.508894	4.26399	4.39791	7.31114e-05	0.0273075	1.55135
cg13545212	SLC13A5	0.757449	-3.68089	4.39774	7.31506e-05	0.0273075	1.55551
cg26788216	IL1RL2	0.715598	0.794742	4.39772	7.31571e-05	0.0273075	1.55378
cg05873389	C10orf32-ASMT	0.692832	-0.815111	4.39734	7.32435e-05	0.0273184	1.52021
cg05873389	AS3MT	0.692832	-0.815111	4.39734	7.32435e-05	0.0273184	1.52021
cg13125364	APP	0.447313	-4.50685	4.39729	7.32552e-05	0.0273184	1.5399
cg03504078	PCDHB3	0.626225	0.0778734	4.39628	7.34884e-05	0.0273731	1.54783
cg16768608	IQCG	0.540244	2.29468	4.3962	7.35059e-05	0.0273731	1.53973
cg04276413	STARD13	-0.823033	2.43757	-4.39471	7.38532e-05	0.0274584	1.5486
cg23456739	RXRB	0.509274	1.30265	4.39469	7.38571e-05	0.0274584	1.54067
cg15395166	SART3	0.785326	3.70121	4.39462	7.38737e-05	0.0274584	1.54684
cg21215024	SCAI	0.429395	3.51722	4.39433	7.39408e-05	0.0274591	1.53765
cg09032423	ADCY9	0.745225	3.52646	4.39431	7.3945e-05	0.0274591	1.53382
cg18002339	VWA2	-0.681487	2.65187	-4.39404	7.40096e-05	0.0274702	1.544
cg16061885	NFKBIZ	0.620727	0.92011	4.39349	7.41379e-05	0.027505	1.53101
cg14113569	KLHL38	-0.847728	1.41457	-4.39273	7.43141e-05	0.0275544	1.53348
cg14127859	BARX1	1.09499	-3.57116	4.39165	7.45679e-05	0.0276115	1.52951
cg20557999	NPTX1	-1.11559	2.7951	-4.39149	7.46048e-05	0.0276115	1.53773
cg20365867	CYP8B1	0.686368	4.58757	4.39138	7.46314e-05	0.0276115	1.53884
cg26532951	INSR	1.13866	-4.97586	4.39136	7.46345e-05	0.0276115	1.5378
cg02154924	LOXL1	-1.05011	2.75609	-4.39075	7.47787e-05	0.0276439	1.52695
cg17002993	NLRX1	0.542447	4.67033	4.3907	7.47919e-05	0.0276439	1.52569
cg07749923	MIR330	0.919654	-3.34642	4.39033	7.48787e-05	0.0276502	1.50858
cg07749923	EML2	0.919654	-3.34642	4.39033	7.48787e-05	0.0276502	1.50858
cg09265651	RRM1	0.597055	1.88399	4.38919	7.51473e-05	0.0277239	1.51988
cg18595756	MYO9B	0.639345	2.23629	4.38892	7.52108e-05	0.0277239	1.51714
cg26952381	PILRB	0.732366	2.62241	4.38889	7.52182e-05	0.0277239	1.51584
cg26952381	STAG3L5P-PVRIG2P-PILRB	0.732366	2.62241	4.38889	7.52182e-05	0.0277239	1.51584
cg25307468	TBXA2R	0.583754	-2.37392	4.38889	7.52185e-05	0.0277239	1.53193
cg20067598	HYOU1	0.677105	-4.88304	4.38858	7.52925e-05	0.0277379	1.53038
cg25826640	MIR548G	-0.565485	0.196196	-4.38835	7.53458e-05	0.0277379	1.51054
cg25826640	CMSS1	-0.565485	0.196196	-4.38835	7.53458e-05	0.0277379	1.51054
cg20502612	DGCR2	0.595944	-4.60298	4.38811	7.54036e-05	0.0277379	1.52327
cg18652923	SH3RF3	0.928031	-4.82801	4.38793	7.54447e-05	0.0277379	1.52275
cg18652923	LOC100287216	0.928031	-4.82801	4.38793	7.54447e-05	0.0277379	1.52275
cg07058639	TINF2	-0.683274	-3.23255	-4.38741	7.55683e-05	0.0277379	1.524
cg26997258	PROM1	0.52796	2.33894	4.38727	7.5602e-05	0.0277379	1.52793
cg00359181	GALM	0.743899	-4.24477	4.38723	7.56116e-05	0.0277379	1.52786
cg23571990	NEK10	-0.678135	3.64017	-4.38708	7.56481e-05	0.0277379	1.52599
cg04144108	ADAL	0.416535	2.14538	4.38696	7.56772e-05	0.0277379	1.50371
cg21160472	ATF3	0.776387	-6.02958	4.38656	7.57714e-05	0.0277467	1.51827
cg03517919	KIF1B	0.692266	0.10252	4.38633	7.58271e-05	0.0277543	1.50913
cg13398864	SEC22A	0.586768	-3.86329	4.38582	7.59489e-05	0.027786	1.52198
cg18690712	DNAH12	-0.927591	2.69294	-4.38561	7.59995e-05	0.0277917	1.49591
cg23816537	ZP1	0.679945	2.40446	4.38541	7.60461e-05	0.0277959	1.50752
cg09638556	NUP155	-0.70433	-4.63173	-4.38503	7.6138e-05	0.0278166	1.51183
cg15917625	CREB3L1	1.11875	-3.77988	4.38442	7.62848e-05	0.0278574	1.52022
cg10376408	SCUBE2	0.75034	-4.94969	4.38415	7.63477e-05	0.0278675	1.51439
cg06775644	TRIM25	0.441849	-6.20459	4.3837	7.64563e-05	0.0278822	1.49723
cg20323015	HMBOX1	0.826172	2.1887	4.38211	7.68396e-05	0.027975	1.50876
cg10653240	TTC39A	1.34013	-2.68627	4.38191	7.68877e-05	0.027975	1.51137
cg14002772	SMARCA2	-0.866702	4.81387	-4.38185	7.6903e-05	0.027975	1.49858
cg25288420	GIPC2	0.787751	-4.68832	4.3818	7.6915e-05	0.027975	1.50928
cg13159071	AKR1B1	1.11822	1.3241	4.38176	7.6925e-05	0.027975	1.50605
cg24413235	CCDC121	0.54567	-2.23809	4.38151	7.69848e-05	0.0279839	1.4938
cg24413235	GPN1	0.54567	-2.23809	4.38151	7.69848e-05	0.0279839	1.4938
cg08496404	ISOC2	0.498029	2.86351	4.3813	7.70358e-05	0.0279896	1.5037
cg27317433	GAMT	0.408853	-5.83756	4.38108	7.70903e-05	0.0279965	1.48998
cg19294311	C2CD4A	0.891136	-2.3919	4.37966	7.7434e-05	0.0280698	1.49819
cg19401472	C2orf89	-0.51863	-3.85702	-4.3794	7.74975e-05	0.02808	1.50406
cg22373593	GALNT13	0.580038	1.9618	4.379	7.7596e-05	0.0280899	1.50167
cg05327192	KLHL35	0.640537	3.00379	4.37872	7.76634e-05	0.0281015	1.49275
cg24310904	COL6A1	-0.389777	6.6562	-4.37838	7.77456e-05	0.0281184	1.47862
cg03360907	CHRM1	0.783026	3.55333	4.37798	7.78441e-05	0.0281411	1.49898
cg04714638	PDE4C	0.727983	-4.9445	4.3768	7.81348e-05	0.0282204	1.479
cg11656096	COL6A1	0.695692	2.99171	4.37638	7.82368e-05	0.0282295	1.48717
cg20875931	NPY4R	-0.440072	2.88791	-4.37626	7.82668e-05	0.0282295	1.492
cg20875931	CH17-360D5.1	-0.440072	2.88791	-4.37626	7.82668e-05	0.0282295	1.492
cg04094791	HSPA7	-1.45649	2.12283	-4.37564	7.84206e-05	0.0282592	1.49196
cg13096859	ATP8A2	-0.469995	3.32843	-4.37486	7.86123e-05	0.0282911	1.47314
cg05075849	WDR60	0.59454	2.76328	4.37483	7.8619e-05	0.0282911	1.48651
cg26761967	ABTB2	0.738114	3.33603	4.3747	7.86523e-05	0.0282911	1.49187
cg12006425	PLAC9	0.874287	-4.55034	4.37369	7.89028e-05	0.0283337	1.48373
cg00332048	HDAC9	0.702644	0.142432	4.37354	7.89388e-05	0.0283337	1.47862
cg02737005	INTS8	0.556838	1.79966	4.37326	7.90095e-05	0.0283337	1.48671
cg03102788	NPBWR2	0.935305	-2.07311	4.37321	7.90212e-05	0.0283337	1.47817
cg00064392	PLAC9	-0.740196	-2.91951	-4.37267	7.91546e-05	0.0283686	1.4832
cg25670076	BACH2	0.364437	-0.183152	4.37213	7.92893e-05	0.0284041	1.46894
cg25788857	WWP2	0.499269	2.59922	4.37192	7.93426e-05	0.0284103	1.48147
cg07585658	LYPLA2	0.808154	1.24186	4.37056	7.96829e-05	0.0284642	1.46916
cg17336584	PHACTR1	0.895381	-5.30081	4.37042	7.9717e-05	0.0284642	1.47453
cg27199597	RAB11FIP1	-0.425673	2.38931	-4.3703	7.97483e-05	0.0284642	1.47092
cg00898988	ZFHX2	2.26855	-3.08359	4.37008	7.98014e-05	0.0284642	1.47921
cg00898988	THTPA	2.26855	-3.08359	4.37008	7.98014e-05	0.0284642	1.47921
cg26831730	TXNL4B	-0.475465	2.69142	-4.37002	7.98169e-05	0.0284642	1.45597
cg26831730	DHX38	-0.475465	2.69142	-4.37002	7.98169e-05	0.0284642	1.45597
cg21268650	IGFBP3	0.450603	-6.12262	4.36961	7.99196e-05	0.0284752	1.47432
cg01237531	TNFRSF8	0.97044	-5.22302	4.36901	8.00714e-05	0.028485	1.4726
cg25030274	GRID1	-0.750601	2.8282	-4.36893	8.00913e-05	0.028485	1.46942
cg05359066	MYL6	0.451302	-5.39937	4.3686	8.01751e-05	0.0284872	1.45663
cg22318806	LTA	0.828655	0.0195737	4.36848	8.02043e-05	0.0284872	1.46919
cg13319278	POLRMT	0.738264	-4.1218	4.36845	8.02121e-05	0.0284872	1.47538
cg22882011	C11orf60	-0.863782	-3.27736	-4.36789	8.03548e-05	0.0284872	1.47225
cg13195164	MAP2K1	0.762009	1.93113	4.36785	8.03638e-05	0.0284872	1.47183
cg14955420	PI4KB	0.851503	2.3158	4.36761	8.04235e-05	0.0284879	1.47074
cg18054674	PCDHGA4	-0.680067	1.38644	-4.36744	8.04678e-05	0.0284881	1.46799
cg18054674	PCDHGA1	-0.680067	1.38644	-4.36744	8.04678e-05	0.0284881	1.46799
cg18054674	PCDHGA6	-0.680067	1.38644	-4.36744	8.04678e-05	0.0284881	1.46799
cg18054674	PCDHGA5	-0.680067	1.38644	-4.36744	8.04678e-05	0.0284881	1.46799
cg18054674	PCDHGB1	-0.680067	1.38644	-4.36744	8.04678e-05	0.0284881	1.46799
cg18054674	PCDHGA3	-0.680067	1.38644	-4.36744	8.04678e-05	0.0284881	1.46799
cg18054674	PCDHGA2	-0.680067	1.38644	-4.36744	8.04678e-05	0.0284881	1.46799
cg18054674	PCDHGB2	-0.680067	1.38644	-4.36744	8.04678e-05	0.0284881	1.46799
cg18054674	PCDHGB3	-0.680067	1.38644	-4.36744	8.04678e-05	0.0284881	1.46799
cg19017135	CDH22	-0.919084	1.62836	-4.36709	8.0555e-05	0.0284963	1.4565
cg03423077	LOC339524	0.367995	0.109274	4.36682	8.06241e-05	0.028508	1.46903
cg17339064	FBLN1	-0.902483	1.26113	-4.36634	8.07464e-05	0.0285207	1.46647
cg22097342	ANXA5	0.771927	-6.32017	4.36621	8.07777e-05	0.0285207	1.46667
cg09883841	SLC22A12	0.930999	0.149893	4.36611	8.08043e-05	0.0285207	1.45359
cg03018001	C19orf21	-0.953885	2.11087	-4.36476	8.11484e-05	0.0286158	1.45972
cg21211144	NCOR1	0.475668	-4.49454	4.36457	8.11953e-05	0.0286158	1.463
cg22149916	NRXN2	0.79048	-4.64779	4.3642	8.12908e-05	0.0286158	1.46223
cg27531336	PENK	0.683474	-1.01298	4.36367	8.1427e-05	0.028651	1.45048
cg07679948	DGKA	-1.24765	2.41936	-4.36346	8.14803e-05	0.0286571	1.46019
cg02747103	HCN2	0.821444	4.05288	4.36205	8.18427e-05	0.0287285	1.44814
cg03278965	ATP1B3	0.650893	-4.08442	4.36192	8.18743e-05	0.0287285	1.45403
cg19746329	LYPD1	0.767862	-3.78188	4.36168	8.19375e-05	0.0287285	1.45583
cg11777782	IFI30	0.62302	-3.36445	4.36116	8.20703e-05	0.0287623	1.45012
cg07482202	FBXL16	0.594395	-5.73538	4.35995	8.2384e-05	0.0287762	1.4209
cg24729955	NF1	0.598714	1.78028	4.36033	8.22841e-05	0.0287762	1.452
cg27278001	SNORD114-25	0.501936	2.42473	4.36026	8.23026e-05	0.0287762	1.44886
cg08844632	MAST2	0.749534	2.17437	4.36009	8.23484e-05	0.0287762	1.44932
cg00689580	TFAP2A	0.589345	-4.84177	4.35988	8.24008e-05	0.0287762	1.44705
cg09961571	MRPS12	-0.930188	-2.19102	-4.35962	8.2468e-05	0.0287789	1.44415
cg09961571	SARS2	-0.930188	-2.19102	-4.35962	8.2468e-05	0.0287789	1.44415
cg20794273	SH2D5	0.518759	-1.93943	4.35957	8.24818e-05	0.0287789	1.44712
cg02356631	SH2D3C	0.668851	-0.498413	4.35941	8.25234e-05	0.0287789	1.44377
cg18135938	TMOD4	0.641996	1.57658	4.35887	8.2664e-05	0.0287913	1.43594
cg18135938	VPS72	0.641996	1.57658	4.35887	8.2664e-05	0.0287913	1.43594
cg00750684	RCBTB2	0.547813	-4.4969	4.3587	8.27086e-05	0.0287913	1.42762
cg14574568	ACSS1	-0.801421	3.54943	-4.35864	8.27218e-05	0.0287913	1.44061
cg20629181	AP4M1	-0.590685	2.93009	-4.35846	8.27707e-05	0.0287913	1.43699
cg20629181	MCM7	-0.590685	2.93009	-4.35846	8.27707e-05	0.0287913	1.43699
cg17947221	CAMTA1	0.927449	0.67681	4.35817	8.28442e-05	0.0287913	1.4403
cg25799986	WFDC2	0.671726	-2.6246	4.35697	8.31579e-05	0.0288685	1.41961
cg11310693	TECTA	-1.55293	2.33047	-4.3569	8.3176e-05	0.0288685	1.44041
cg18599843	HHEX	0.81123	-4.54959	4.35625	8.33456e-05	0.0289091	1.43391
cg06179837	DENND3	-0.766904	3.62985	-4.35617	8.3367e-05	0.0289091	1.43938
cg16045340	TIMD4	-0.445891	2.95454	-4.35604	8.34023e-05	0.0289091	1.4377
cg02060732	HRNBP3	-1.11795	5.49992	-4.35562	8.35109e-05	0.028934	1.4264
cg02448743	KAZALD1	0.422175	2.50866	4.35525	8.36083e-05	0.0289459	1.42467
cg22454011	C18orf1	0.965795	-1.7056	4.35521	8.36184e-05	0.0289459	1.43294
cg12098645	CPM	0.628157	-3.3042	4.35485	8.37133e-05	0.0289661	1.4306
cg02185350	ASTN2	-0.899477	3.5845	-4.35402	8.39317e-05	0.0290135	1.43024
cg24949575	JARID2	-0.743234	4.16272	-4.35391	8.39602e-05	0.0290135	1.42525
cg00708426	SNCB	1.0018	0.332089	4.35344	8.40861e-05	0.0290172	1.41781
cg23326595	GIPC1	0.50305	2.17068	4.35353	8.40616e-05	0.0290172	1.43269
cg16741230	PNKD	0.974048	2.93285	4.35328	8.41283e-05	0.0290172	1.41831
cg16741230	CATIP-AS2	0.974048	2.93285	4.35328	8.41283e-05	0.0290172	1.41831
cg05083015	TNFSF4	0.535679	-0.0475671	4.35316	8.41596e-05	0.0290172	1.42641
cg25513502	PUS10	0.57108	-0.370788	4.35304	8.4191e-05	0.0290172	1.43177
cg09357276	ZFP42	0.894788	-2.4683	4.35281	8.42525e-05	0.0290201	1.42404
cg12594581	MFI2	1.39276	-2.00996	4.35273	8.42727e-05	0.0290201	1.42276
cg02879656	LDB3	-0.849473	3.53323	-4.35207	8.44479e-05	0.0290551	1.41735
cg19085525	KATNA1	0.485316	1.5999	4.35154	8.45878e-05	0.0290665	1.42228
cg05131957	CRLS1	0.580144	-4.05752	4.35138	8.46308e-05	0.0290665	1.42643
cg11859345	CD36	-0.347126	0.532068	-4.35126	8.46623e-05	0.0290665	1.41607
cg18987410	HEPACAM	0.906948	-4.96583	4.3504	8.48918e-05	0.0291318	1.41381
cg15201549	PARN	0.719264	-5.79134	4.34974	8.50661e-05	0.0291565	1.41585
cg06909158	SPPL3	0.577658	2.03937	4.34967	8.50866e-05	0.0291565	1.42102
cg02285386	TOM1	0.895952	2.66289	4.34933	8.51777e-05	0.0291565	1.42059
cg19974283	C3orf16	0.414823	2.9292	4.3493	8.51848e-05	0.0291565	1.41081
cg19813523	GPR6	0.72912	-5.81405	4.34885	8.53051e-05	0.0291851	1.41327
cg23045425	RNF44	0.937324	2.27855	4.34828	8.54578e-05	0.029209	1.39736
cg17248924	TMEM232	-0.845214	-0.785936	-4.34806	8.55166e-05	0.029209	1.41267
cg08532079	C1orf227	0.517876	1.68339	4.34802	8.55271e-05	0.029209	1.40176
cg06357925	PTPRO	0.664751	-4.36268	4.3479	8.55595e-05	0.029209	1.40113
cg23959919	GPI	0.585947	-3.86	4.34725	8.57344e-05	0.0292394	1.41197
cg24197051	C10orf62	-1.00272	2.40312	-4.34714	8.57635e-05	0.0292394	1.40883
cg24197051	DHDPSL	-1.00272	2.40312	-4.34714	8.57635e-05	0.0292394	1.40883
cg17092509	PCED1A	0.440582	3.06461	4.34699	8.5804e-05	0.0292394	1.39893
cg17092509	VPS16	0.440582	3.06461	4.34699	8.5804e-05	0.0292394	1.39893
cg22610787	ZNF700	-0.543048	-3.85758	-4.34686	8.58385e-05	0.0292394	1.40052
cg25271930	AGBL4	-0.539906	3.82609	-4.34675	8.58705e-05	0.0292394	1.39889
cg27055688	STXBP4	0.448853	-0.26764	4.34641	8.59605e-05	0.0292567	1.40471
cg06986160	FKBP9	-0.522017	1.99372	-4.34628	8.59951e-05	0.0292567	1.41121
cg09100695	TPD52L1	0.837674	-5.21204	4.34606	8.6056e-05	0.0292648	1.41023
cg22700843	SMOC2	-0.591404	2.96256	-4.34551	8.62033e-05	0.0292959	1.39942
cg17859835	ZNF615	0.895285	-3.0976	4.34545	8.62215e-05	0.0292959	1.40818
cg14635635	RAD1	0.45373	1.82093	4.34515	8.63025e-05	0.0293107	1.40551
cg01460648	PLS1	-0.541654	0.932094	-4.34488	8.63753e-05	0.0293107	1.40151
cg00908004	PCID2	0.501774	1.49901	4.34488	8.63761e-05	0.0293107	1.40665
cg13996617	LMTK3	0.675012	-4.23712	4.34466	8.64332e-05	0.0293153	1.40855
cg12177072	LOC101927023	-1.00651	2.17833	-4.34455	8.64638e-05	0.0293153	1.40039
cg12177072	EPB41L4A	-1.00651	2.17833	-4.34455	8.64638e-05	0.0293153	1.40039
cg16407723	ABCG2	0.622616	-5.92743	4.34415	8.65741e-05	0.0293252	1.40356
cg06218372	DLX3	0.942185	-3.47924	4.34392	8.66341e-05	0.0293252	1.39484
cg25819309	PCF11	0.555188	-4.72592	4.3438	8.66668e-05	0.0293252	1.40342
cg10975405	LINC00403	0.807237	-1.41388	4.34302	8.68803e-05	0.0293559	1.39396
cg21351102	MYL12A	0.463075	-5.67652	4.34277	8.69489e-05	0.0293666	1.39414
cg12054653	PPP4R1	0.482088	-0.0536323	4.34238	8.70543e-05	0.0293896	1.40028
cg02077276	CALCA	0.685258	-1.6201	4.34218	8.71101e-05	0.0293959	1.38126
cg11351333	IL21R-AS1	-0.873814	1.66161	-4.34129	8.73526e-05	0.0294401	1.39488
cg16506072	COX4NB	0.596344	-5.7338	4.34099	8.74347e-05	0.0294521	1.39526
cg16506072	COX4I1	0.596344	-5.7338	4.34099	8.74347e-05	0.0294521	1.39526
cg25070480	PPHLN1	-0.62098	-3.93339	-4.34066	8.75266e-05	0.0294611	1.38779
cg25070480	ZCRB1	-0.62098	-3.93339	-4.34066	8.75266e-05	0.0294611	1.38779
cg14417917	LRRC26	-0.754895	3.4277	-4.34002	8.77026e-05	0.0294952	1.3897
cg04774620	ROBO1	0.5122	1.16556	4.33964	8.78054e-05	0.0295173	1.375
cg11079866	PARM1	0.708187	-5.05732	4.33921	8.79247e-05	0.0295219	1.38971
cg14387684	FIBP	0.500464	-5.0517	4.33914	8.79432e-05	0.0295219	1.38551
cg17659852	CDH4	0.9733	2.16221	4.33863	8.80856e-05	0.0295362	1.39024
cg25737410	MCF2L2	0.711537	-5.39931	4.33801	8.82566e-05	0.0295621	1.38181
cg00568041	LYPD5	-0.527947	2.55406	-4.33789	8.82889e-05	0.0295621	1.3765
cg10307802	FLJ37453	0.678671	3.40643	4.33781	8.83123e-05	0.0295621	1.38157
cg02043329	FNDC3A	0.598668	1.47651	4.33639	8.87051e-05	0.029681	1.37022
cg21353189	SORCS2	1.4993	0.769054	4.33596	8.88254e-05	0.0297087	1.38213
cg11531998	RABAC1	-0.636633	-3.34834	-4.33567	8.89061e-05	0.0297231	1.37684
cg21099470	ZNF518B	0.557734	-3.67477	4.33532	8.90041e-05	0.0297313	1.37645
cg14798877	CTD-2201I18.1	-0.570837	3.4163	-4.3352	8.9037e-05	0.0297313	1.36638
cg14798877	THBS4	-0.570837	3.4163	-4.3352	8.9037e-05	0.0297313	1.36638
cg10149600	C11orf85	0.826684	-4.09301	4.33487	8.91288e-05	0.0297313	1.37902
cg14810021	CREB5	0.560484	-5.38417	4.33487	8.91303e-05	0.0297313	1.37932
cg22541378	BMP6	0.55505	-6.12948	4.33466	8.91876e-05	0.0297313	1.37252
cg15637234	TNN	-0.76189	3.21261	-4.33458	8.92124e-05	0.0297313	1.37754
cg24881113	GLRX2	0.439973	-4.75235	4.33451	8.9231e-05	0.0297313	1.37381
cg00515575	TTC7A	0.712954	-5.4307	4.33398	8.93796e-05	0.0297519	1.37196
cg00515575	MCFD2	0.712954	-5.4307	4.33398	8.93796e-05	0.0297519	1.37196
cg26437842	WDFY4	1.19124	-3.51173	4.33366	8.94684e-05	0.0297519	1.35897
cg19019800	HSP90AA1	-0.638519	2.43085	-4.33357	8.94944e-05	0.0297519	1.36243
cg15601667	IPO8	-0.696601	2.94704	-4.33341	8.95382e-05	0.0297519	1.36097
cg27093376	RABEP1	0.758835	2.42945	4.33335	8.95562e-05	0.0297519	1.36686
cg26949087	HADHB	0.458287	-3.35375	4.33311	8.9623e-05	0.0297616	1.36907
cg26949087	HADHA	0.458287	-3.35375	4.33311	8.9623e-05	0.0297616	1.36907
cg12373446	RPS15A	-1.01673	-3.95686	-4.33144	9.0095e-05	0.0298941	1.37056
cg09262011	ATP6V0D1	0.457796	2.78778	4.3312	9.01624e-05	0.0298941	1.35707
cg09643398	BCL6	-0.657243	2.93957	-4.33119	9.01642e-05	0.0298941	1.365
cg05974483	NXPH3	-0.898134	1.36518	-4.33089	9.0248e-05	0.0298941	1.36391
cg04421974	WISP1	-0.692472	3.61521	-4.33059	9.03337e-05	0.0299098	1.3686
cg07793369	SEC16A	0.679412	-4.09907	4.3303	9.04169e-05	0.0299248	1.36457
cg07793369	C9orf163	0.679412	-4.09907	4.3303	9.04169e-05	0.0299248	1.36457
cg10044131	ARHGAP22	0.418052	1.5095	4.32992	9.05236e-05	0.0299476	1.33805
cg09165842	PCSK2	0.96914	-2.0545	4.32829	9.09872e-05	0.0300633	1.35991
cg08168294	GHRHR	0.77381	-0.177426	4.3272	9.13002e-05	0.030129	1.34381
cg02556634	PPP2R2C	0.882787	0.24029	4.32634	9.15463e-05	0.0301782	1.34344
cg04497354	TRIM40	-0.777515	3.07645	-4.32609	9.16168e-05	0.0301782	1.34525
cg01982240	NOXO1	0.895888	-3.06546	4.32605	9.16277e-05	0.0301782	1.3541
cg11794935	ASCC3	0.737385	2.05637	4.32601	9.164e-05	0.0301782	1.35527
cg18061485	GPX4	0.613934	-5.49418	4.32537	9.18234e-05	0.030226	1.34687
cg13708436	LINC01260	-0.902318	-1.52705	-4.3241	9.2189e-05	0.0302903	1.35034
cg24607315	SMARCA5	-0.630857	-2.47714	-4.32408	9.21955e-05	0.0302903	1.34698
cg04831806	SDK1	-0.580343	3.80717	-4.32378	9.22829e-05	0.0302903	1.34369
cg23051392	C1QTNF3	0.565784	0.94509	4.32377	9.22858e-05	0.0302903	1.3485
cg15822889	LIMCH1	0.472531	2.6619	4.32377	9.22869e-05	0.0302903	1.34645
cg14226755	AGAP1	-1.27778	0.167084	-4.32329	9.24239e-05	0.0303179	1.34315
cg09867008	DUS3L	0.621823	-5.16995	4.32239	9.26851e-05	0.030373	1.33633
cg07188665	HSF4	0.708865	1.51161	4.32214	9.27582e-05	0.030373	1.33387
cg07187827	NRARP	0.773491	1.5248	4.32185	9.28425e-05	0.030373	1.33717
cg02773337	PFKP	-0.73171	5.80506	-4.32165	9.29019e-05	0.030373	1.32966
cg12123567	CASKIN2	0.898203	2.93465	4.32157	9.29247e-05	0.030373	1.34193
cg22397944	PSMD13	0.632723	-4.09307	4.32156	9.29279e-05	0.030373	1.338
cg22397944	SIRT3	0.632723	-4.09307	4.32156	9.29279e-05	0.030373	1.338
cg27417469	ADAM32	0.90656	-2.70352	4.32146	9.29547e-05	0.030373	1.33609
cg05077488	FNDC3B	0.579441	0.559886	4.32144	9.2961e-05	0.030373	1.33949
cg22655969	LOC100506384	-0.933164	2.63399	-4.32124	9.30212e-05	0.0303802	1.3371
cg22655969	PHACTR3	-0.933164	2.63399	-4.32124	9.30212e-05	0.0303802	1.3371
cg01279418	SPG7	0.659787	2.21699	4.32101	9.30881e-05	0.0303887	1.33888
cg25191231	ZNF207	0.667313	-4.40506	4.32074	9.31671e-05	0.0303902	1.33259
cg25191231	MIR632	0.667313	-4.40506	4.32074	9.31671e-05	0.0303902	1.33259
cg09746326	DCUN1D2	2.14639	2.28665	4.3206	9.32061e-05	0.0303904	1.34092
cg06391300	PVRL1	0.635837	-3.58961	4.32004	9.33713e-05	0.0304317	1.33601
cg23250910	ZNF304	-0.691421	-4.68503	-4.31881	9.37319e-05	0.030499	1.32502
cg05832051	MYADM	0.726763	-3.67607	4.31728	9.41815e-05	0.0306075	1.31715
cg08669816	CHTOP	0.488113	2.47916	4.31707	9.42438e-05	0.0306152	1.32269
cg24110611	GRB14	0.706514	-3.23681	4.3164	9.44403e-05	0.0306637	1.32597
cg03816047	UTRN	-0.439444	2.06888	-4.3163	9.44707e-05	0.0306637	1.32458
cg18670770	C4orf31	0.741873	-0.22333	4.31604	9.45462e-05	0.0306681	1.32475
cg07379403	ERI2	0.630528	-0.615684	4.31599	9.45618e-05	0.0306681	1.32647
cg07777964	FRMPD1	-0.581987	2.12386	-4.31578	9.4626e-05	0.0306764	1.3163
cg03605226	JPH3	1.2337	-4.67521	4.31553	9.46993e-05	0.0306876	1.32262
cg09554894	LOC101927450	-0.749954	3.12502	-4.31521	9.47939e-05	0.0307057	1.31351
cg27454370	BARX1	0.770655	-3.69319	4.31469	9.4949e-05	0.0307397	1.31359
cg08247916	ENKUR	-0.92763	-2.58493	-4.31453	9.49962e-05	0.0307397	1.28444
cg06611076	HSPD1	0.580743	-4.3652	4.31433	9.50559e-05	0.0307397	1.32204
cg06611076	HSPE1	0.580743	-4.3652	4.31433	9.50559e-05	0.0307397	1.32204
cg03871866	RUNX1	0.603347	3.04454	4.3142	9.50931e-05	0.0307397	1.32179
cg13343639	HPSE2	0.542036	-2.04145	4.31363	9.52641e-05	0.030771	1.31495
cg23566422	HMGN1	0.576926	-6.86717	4.31323	9.53829e-05	0.030771	1.30485
cg13984746	HEXDC	-1.07708	-0.627547	-4.31309	9.54246e-05	0.030771	1.31644
cg22242279	SMARCA4	0.42282	3.17038	4.31307	9.54304e-05	0.030771	1.3118
cg14385566	CHRNG	-0.64586	1.65895	-4.31291	9.5479e-05	0.030771	1.31593
cg04118462	RNF13	0.754109	1.64682	4.31275	9.5527e-05	0.030771	1.31056
cg13173405	PSEN1	-0.80813	-3.84454	-4.31266	9.55538e-05	0.030771	1.31675
cg22571065	CACNA2D4	-0.821926	-1.53083	-4.3125	9.56002e-05	0.030771	1.31677
cg10160570	GTF3C4	-0.616332	-1.1583	-4.31209	9.57257e-05	0.030771	1.30468
cg16524928	NKX2-2	0.954792	-3.60643	4.31121	9.5987e-05	0.0308128	1.30505
cg01024357	EGFLAM	0.54228	2.84925	4.31095	9.60662e-05	0.0308128	1.3027
cg22580932	GSK3B	0.416076	2.40081	4.31094	9.60696e-05	0.0308128	1.31159
cg07845645	SCN8A	-0.441051	3.00842	-4.31086	9.60921e-05	0.0308128	1.3035
cg00825173	IFT88	-0.589451	-3.38073	-4.31085	9.6098e-05	0.0308128	1.3109
cg26250870	ZNF257	-0.762742	4.20711	-4.31057	9.61795e-05	0.0308264	1.31161
cg05765906	ICA1	0.427926	1.95989	4.30992	9.63762e-05	0.0308644	1.30796
[truncated: 1,685 more rows]
