# Supplementary material for: Artificial Intelligence and Circulating Cell-Free DNA Methylation Profiling: Mechanism and Detection of Alzheimer’s Disease
Source: Cells. 2022 May 25;11(11):1744. doi: 10.3390/cells11111744 (PMC9179874; doi:10.3390/cells11111744)
Supplement: Supplementary file 1 [file cells-11-01744-s001.zip › Supp Table S3.xlsx]

## Sheet: Sheet1
cfDNA-methylation in AD / EPIC arrays
Chr	ClusterID	logFC	AveExpr	t	P.Value	adj.P.Val	B	Contrast	Start	End	N	Width
chr11	820	0.622753	-1.66229	7.21697	6.03663543595905e-9	0.000326413	9.93606	AD	64736754	64740956	17	4202
chr7	-2745	0.357096	-6.81699e-06	5.69825	9.83841622307973e-7	0.00375272	5.45457	AD	41741320	41747322	19	6002
chr7	1915	0.323936	-1.24763	5.77979	7.48758691452058e-7	0.00375272	5.71277	AD	100819944	100825899	18	5955
chr19	5560	0.591981	-3.96939	5.80717	6.83124540027221e-7	0.00375272	5.74001	AD	46180314	46181546	8	1232
chr17	3779	0.311376	1.41489	5.81301	6.69882930431199e-7	0.00375272	5.78932	AD	38457763	38461923	5	4160
chr6	-2924	0.372028	-2.92958	5.87909	5.36741894281955e-7	0.00375272	5.93056	AD	29971567	29975427	43	3860
chr5	244	0.4364	-2.16876	5.89245	5.13216753702331e-7	0.00375272	5.9714	AD	2737897	2748369	15	10472
chr17	6569	0.373406	-3.35815	5.93938	4.38423908485909e-7	0.00375272	6.13241	AD	66194407	66197884	20	3477
chr17	3560	0.535736	-3.78802	6.028	3.25584453466686e-7	0.00375272	6.40424	AD	36734475	36735584	7	1109
chr8	3139	0.419454	-3.37465	6.08051	2.72936933610735e-7	0.00375272	6.56999	AD	63997977	64002124	15	4147
chr2	1021	0.509829	-2.44772	6.0913	2.63214592813105e-7	0.00375272	6.61973	AD	114252811	114262013	19	9202
chr1	3727	0.411047	-3.69389	5.58071	1.45745e-06	0.00375272	5.10699	AD	206131535	206138259	9	6724
chr20	1564	0.383027	-0.103679	5.58492	1.4371e-06	0.00375272	5.10325	AD	25848886	25850255	6	1369
chr12	2790	0.468057	-4.36099	5.5866	1.42905e-06	0.00375272	5.10718	AD	49480859	49485976	13	5117
chr10	3652	0.376109	-3.92912	5.59155	1.4056e-06	0.00375272	5.08714	AD	105032988	105038444	14	5456
chr21	403	0.411401	0.408325	5.60626	1.33822e-06	0.00375272	5.1795	AD	27335575	27340999	5	5424
chr2	-2595	0.402487	-3.49548	5.64432	1.17837e-06	0.00375272	5.27596	AD	45159457	45166075	35	6618
chr15	1847	0.316793	-3.08619	5.66229	1.10964e-06	0.00375272	5.24159	AD	52040296	52045071	18	4775
chr9	2839	0.437831	1.35296	5.66856	1.08659e-06	0.00375272	5.29498	AD	104135218	104139000	5	3782
chr8	2425	0.514877	-2.7541	5.67158	1.0757e-06	0.00375272	5.29191	AD	48097610	48100957	9	3347
chr1	-8798	0.369277	-3.06073	5.67417	1.06641e-06	0.00375272	5.3737	AD	119529266	119535986	37	6720
chr4	1798	0.341522	2.47233	5.56176	1.55262e-06	0.00381606	5.04598	AD	113339368	113347633	5	8265
chr3	-1515	0.291471	1.62138	5.4904	1.96994e-06	0.00443827	4.78769	AD	32208500	32218950	7	10450
chr5	1682	0.333605	-2.94727	5.49906	1.91389e-06	0.00443827	4.84755	AD	38552952	38558848	15	5896
chr1	-3472	-0.34544	0.0497028	-5.47358	2.08354e-06	0.00450644	4.76939	AD	33558870	33565386	6	6516
chr7	-637	0.422018	-1.92382	5.45406	2.2235e-06	0.00462419	4.69305	AD	5862449	5865915	15	3466
chr3	-944	-0.360522	3.37936	-5.39475	2.70869e-06	0.004764	4.41036	AD	18002982	18004012	5	1030
chr11	1605	0.289267	1.83678	5.39226	2.73125e-06	0.004764	4.53721	AD	71326282	71327897	6	1615
chr2	-259	0.327268	2.49872	5.40606	2.60871e-06	0.004764	4.53566	AD	3486303	3492925	17	6622
chr2	6116	0.455057	1.41815	5.41464	2.53529e-06	0.004764	4.59441	AD	228369695	228375108	5	5413
chr17	2081	0.363294	-0.992247	5.42327	2.46353e-06	0.004764	4.58638	AD	18601128	18602385	5	1257
chr18	1762	0.373935	-2.64727	5.36637	2.97673e-06	0.00502993	4.42939	AD	52490607	52499934	17	9327
chr12	3414	-0.669437	1.05547	-5.35289	3.11302e-06	0.00510082	4.37442	AD	56327037	56329731	6	2694
chr5	6523	0.495258	-0.000488051	5.33107	3.34706e-06	0.00517092	4.33633	AD	149455530	149462180	7	6650
chr8	7051	0.444941	0.0898647	5.33244	3.33183e-06	0.00517092	4.35027	AD	145665118	145670656	13	5538
chr15	3183	0.384503	-4.40153	5.31281	3.55616e-06	0.00519699	4.26398	AD	71054899	71057242	9	2343
chr2	-3519	0.305513	2.33786	5.31679	3.50944e-06	0.00519699	4.25088	AD	64565658	64570178	6	4520
chr12	3948	0.316437	0.554374	5.23913	4.53988e-06	0.00545512	4.01516	AD	65958288	65962456	5	4168
chr5	3219	0.364272	1.92288	5.24304	4.48148e-06	0.00545512	4.07639	AD	76429218	76435488	10	6270
chr9	1423	0.328374	2.20033	5.2486	4.39968e-06	0.00545512	4.09062	AD	71764492	71773438	5	8946
chr3	1539	0.34698	2.66961	5.25993	4.23771e-06	0.00545512	4.11742	AD	128589633	128591846	6	2213
chr3	2147	0.341178	1.26659	5.26312	4.19314e-06	0.00545512	4.12459	AD	141040203	141043080	6	2877
chr10	3520	0.331804	-1.47784	5.27025	4.09516e-06	0.00545512	4.1454	AD	103530053	103536731	18	6678
chr10	4684	0.372572	0.014231	5.2728	4.06076e-06	0.00545512	4.15046	AD	123368158	123371156	8	2998
chr15	2313	0.321982	-4.10986	5.28567	3.89108e-06	0.00545512	4.19866	AD	60295294	60298900	19	3606
chr16	-842	0.321786	2.18785	5.21362	4.93973e-06	0.00580655	3.99549	AD	4544400	4546507	5	2107
chr4	-2067	0.330614	2.25931	5.20089	5.15225e-06	0.0059275	3.95232	AD	38941265	38943360	5	2095
chr16	2251	0.315631	-1.68701	5.18676	5.39866e-06	0.00595748	3.90372	AD	75528459	75532464	15	4005
chr14	5200	0.468626	-0.910831	5.19109	5.32186e-06	0.00595748	3.93179	AD	104548026	104553496	17	5470
chr16	-269	-0.368938	1.00365	-5.15467	6.00236e-06	0.00624344	3.81178	AD	1349178	1351306	13	2128
chr17	3556	0.493576	-4.34103	5.14881	6.11966e-06	0.00624344	3.79614	AD	36717141	36719937	10	2796
chr5	7307	0.435882	1.99791	5.14981	6.09949e-06	0.00624344	3.80644	AD	167642863	167646548	5	3685
chr7	-620	0.460963	1.6286	5.16051	5.88771e-06	0.00624344	3.83466	AD	5673716	5678706	5	4990
chr15	3281	0.748085	-1.35344	5.14109	6.27761e-06	0.00628598	3.70541	AD	72447866	72448888	7	1022
chr6	-2773	0.614105	-3.38691	5.09798	7.23662e-06	0.00698748	3.63505	AD	28752178	28754198	5	2020
chr21	593	0.342794	1.48838	5.10297	7.11851e-06	0.00698748	3.65862	AD	31859610	31861190	5	1580
chr19	3771	0.448314	-1.65831	5.08597	7.52866e-06	0.00714192	3.61178	AD	32834546	32837316	13	2770
chr1	-4327	0.222256	-2.07047	5.07151	7.89583e-06	0.00736109	3.5674	AD	43143010	43149117	14	6107
chr1	-869	0.472776	1.89732	5.05346	8.37889e-06	0.00742727	3.51756	AD	8063623	8070252	6	6629
chr22	3024	0.492099	-2.26785	5.05365	8.37387e-06	0.00742727	3.52153	AD	46547547	46551260	6	3713
chr19	7261	0.532096	-1.9642	5.0609	8.17636e-06	0.00742727	3.54292	AD	57682795	57686660	7	3865
chr2	4769	0.341152	1.67075	5.02851	9.09531e-06	0.00780638	3.44076	AD	201917867	201927610	5	9743
chr3	-2178	0.362403	3.04045	5.03278	8.9687e-06	0.00780638	3.45473	AD	44983819	44990394	5	6575
chr8	2746	0.320003	1.57183	5.00755	9.74386e-06	0.00823234	3.37205	AD	55239342	55243181	8	3839
chr16	-649	-0.409427	0.751362	-4.97507	1.08395e-05	0.00888052	3.2746	AD	3306524	3309477	8	2953
chr17	7190	0.371433	-4.13453	4.97896	1.07022e-05	0.00888052	3.24214	AD	72855588	72858108	15	2520
chr16	-396	0.446356	-3.64168	4.96344	1.12611e-05	0.00895459	3.24792	AD	1967781	1970617	13	2836
chr10	5553	0.376599	-0.401002	4.96602	1.1166e-05	0.00895459	3.23811	AD	134754396	134759693	18	5297
chr17	7197	0.382378	-2.21543	4.93718	1.22727e-05	0.00921679	3.15562	AD	72889323	72892908	18	3585
chr8	2083	0.286105	-1.38252	4.93866	1.22135e-05	0.00921679	3.14845	AD	38406936	38411708	7	4772
chr7	-3555	0.38132	2.17211	4.93894	1.22019e-05	0.00921679	3.17065	AD	55313012	55318410	5	5398
chr6	2700	0.291871	2.60683	4.94531	1.19501e-05	0.00921679	3.16708	AD	139560166	139564250	11	4084
chr11	-2090	0.279775	-2.56037	4.90428	1.36675e-05	0.00959777	3.04209	AD	27490958	27497355	20	6397
chr12	3900	0.345253	-3.04523	4.90649	1.35691e-05	0.00959777	3.07654	AD	65171951	65175296	10	3345
chr16	260	0.633345	0.43056	4.90667	1.35611e-05	0.00959777	3.06524	AD	49730710	49736354	8	5644
chr20	1563	0.471027	-0.891036	4.91023	1.34039e-05	0.00959777	3.09434	AD	25842919	25846519	8	3600
chr19	2055	0.409053	-3.92129	4.91121	1.33612e-05	0.00959777	3.06409	AD	12266489	12267897	10	1408
chr19	4646	0.407679	-1.07809	4.87814	1.48862e-05	0.0103196	2.99986	AD	39754498	39756569	11	2071
chr5	7430	-0.42302	-0.119935	-4.85423	1.60944e-05	0.0103602	2.90625	AD	169734762	169741779	8	7017
chr17	3875	0.358064	1.54958	4.85601	1.6001e-05	0.0103602	2.92506	AD	39194806	39198944	6	4138
chr19	789	0.43363	-3.11727	4.85851	1.58709e-05	0.0103602	2.93696	AD	3931982	3934407	14	2425
chr8	3432	0.362455	-2.80312	4.86104	1.57405e-05	0.0103602	2.94883	AD	70978351	70986954	24	8603
chr12	1087	0.260666	2.80459	4.86379	1.55999e-05	0.0103602	2.95016	AD	13123787	13130178	6	6391
chr11	4615	0.478882	-1.76213	4.86725	1.54249e-05	0.0103602	2.95781	AD	120433032	120435978	16	2946
chr15	1898	0.281178	2.32482	4.82662	1.76098e-05	0.01058	2.83803	AD	52640656	52643727	5	3071
chr6	3800	0.265989	1.58624	4.82698	1.75894e-05	0.01058	2.83196	AD	161829403	161839243	10	9840
chr10	3218	0.27196	-2.3456	4.82748	1.75609e-05	0.01058	2.81081	AD	99528507	99535369	21	6862
chr13	3601	0.255976	2.1834	4.82989	1.74232e-05	0.01058	2.83672	AD	111161276	111167881	11	6605
chr13	506	0.38629	-3.36713	4.83049	1.73896e-05	0.01058	2.842	AD	28539042	28546574	32	7532
chr7	-26	0.339337	2.66302	4.83578	1.70921e-05	0.01058	2.8695	AD	211878	216899	15	5021
chr3	-639	0.276372	2.41968	4.80629	1.88151e-05	0.0110584	2.77986	AD	13416085	13420961	6	4876
chr13	3075	0.359287	1.89392	4.80755	1.87383e-05	0.0110584	2.77158	AD	99667976	99671342	7	3366
chr12	1197	0.272582	0.173151	4.7631	2.16518e-05	0.0113665	2.61737	AD	15033052	15039560	12	6508
chr18	20	0.310885	1.85721	4.76588	2.14573e-05	0.0113665	2.6583	AD	469016	476499	5	7483
chr1	-4153	0.305672	2.2986	4.76696	2.13819e-05	0.0113665	2.66996	AD	41234272	41240656	7	6384
chr18	971	0.36796	-2.87611	4.76772	2.13295e-05	0.0113665	2.66811	AD	28620915	28629471	24	8556
chr6	3787	0.382059	2.52802	4.76814	2.13002e-05	0.0113665	2.66798	AD	161636502	161639623	5	3121
chr3	1278	0.273187	1.03343	4.77023	2.11558e-05	0.0113665	2.64339	AD	124865956	124873848	7	7892
chr11	-2866	0.266213	-3.41997	4.77076	2.11194e-05	0.0113665	2.67654	AD	43600201	43605269	29	5068
chr6	566	0.393108	1.92474	4.7774	2.06685e-05	0.0113665	2.66373	AD	83599159	83605015	6	5856
chr3	4033	0.435901	1.39863	4.78299	2.02969e-05	0.0113665	2.71774	AD	185632943	185643364	5	10421
chr9	1914	0.401918	-2.85061	4.78583	2.01101e-05	0.0113665	2.70794	AD	85676347	85681857	13	5510
chr6	2439	0.37349	1.01986	4.79421	1.95698e-05	0.0113665	2.74866	AD	134952207	134958611	11	6404
chr22	2489	0.36981	-0.703602	4.75114	2.25087e-05	0.0117028	2.62114	AD	42093157	42098964	15	5807
chr4	-2500	0.348924	-0.635274	4.73563	2.36709e-05	0.0121898	2.57017	AD	48491941	48497549	18	5608
chr17	4426	0.487838	-2.538	4.72668	2.43677e-05	0.0122001	2.54119	AD	43093761	43096906	5	3145
chr14	332	0.298203	1.59612	4.729	2.41851e-05	0.0122001	2.55334	AD	23762832	23769515	10	6683
chr15	1046	0.36845	-3.59934	4.73014	2.40955e-05	0.0122001	2.56284	AD	40209828	40213409	15	3581
chr1	-1325	0.324727	-2.2825	4.71977	2.4919e-05	0.0123617	2.52664	AD	12039712	12044158	18	4446
chr21	1114	0.621186	-2.34588	4.70722	2.5953e-05	0.0125297	2.4892	AD	38935977	38939404	10	3427
chr22	2191	0.296435	-1.40661	4.70898	2.58061e-05	0.0125297	2.48588	AD	39407384	39410396	11	3012
chr12	7930	0.31085	1.52855	4.71031	2.56947e-05	0.0125297	2.50222	AD	130728953	130734158	5	5205
chr16	-1321	0.454243	-2.90332	4.69542	2.69642e-05	0.0129028	2.45968	AD	10972956	10976835	5	3879
chr2	1760	0.39298	-0.379281	4.68667	2.77386e-05	0.01293	2.42543	AD	131588831	131597644	15	8813
chr2	-1521	0.30202	-1.05655	4.68852	2.75724e-05	0.01293	2.43753	AD	26201094	26208970	17	7876
chr4	-68	0.464956	1.91009	4.68933	2.75006e-05	0.01293	2.44199	AD	802229	805650	5	3421
chr9	84	0.328364	3.01636	4.67847	2.84833e-05	0.0131637	2.38759	AD	2116517	2123764	5	7247
chr1	-261	-0.452137	2.59044	-4.66562	2.96915e-05	0.013379	2.36121	AD	2307758	2313373	6	5615
chr5	5976	0.481066	-3.09949	4.66567	2.96869e-05	0.013379	2.36166	AD	140303405	140309344	17	5939
chr19	2635	0.489079	-3.35985	4.67073	2.92048e-05	0.013379	2.38669	AD	16394366	16397014	7	2648
chr2	3458	0.404114	-2.86041	4.66161	3.00788e-05	0.0134415	2.35735	AD	171674968	171680715	17	5747
chr20	2059	0.252571	-1.67181	4.65236	3.0991e-05	0.0137356	2.2996	AD	34890822	34895979	13	5157
chr8	3724	0.311408	1.28085	4.64064	3.21858e-05	0.0141492	2.28539	AD	77890638	77897727	5	7089
chr3	-1317	0.371504	-3.27735	4.63357	3.29275e-05	0.0142437	2.26446	AD	27770059	27772805	18	2746
chr14	3185	0.360943	2.05617	4.63377	3.29064e-05	0.0142437	2.27441	AD	75137805	75143797	6	5992
chr13	866	0.305642	-3.28622	4.61629	3.48141e-05	0.01437	2.18054	AD	35515575	35524384	15	8809
chr3	4397	0.449619	-2.62828	4.61842	3.45758e-05	0.01437	2.23568	AD	192231892	192234611	11	2719
chr6	802	0.270161	-2.94709	4.61868	3.4547e-05	0.01437	2.23329	AD	90058400	90070169	17	11769
chr17	2476	0.455684	-2.44964	4.62017	3.4381e-05	0.01437	2.23872	AD	25783100	25786524	8	3424
chr17	711	0.331518	-2.99513	4.62218	3.41592e-05	0.01437	2.23959	AD	4979072	4984094	13	5022
chr3	-11	0.780911	-0.699674	4.62489	3.38625e-05	0.01437	2.24054	AD	350602	353166	6	2564
chr12	3305	0.306114	1.74775	4.61275	3.5213e-05	0.0144245	2.18497	AD	54777396	54782782	12	5386
chr17	94	0.233157	-2.36966	4.60938	3.55977e-05	0.0144725	2.20431	AD	684490	688002	24	3512
chr18	2667	-0.311372	2.09992	-4.59974	3.67199e-05	0.0145994	2.17517	AD	76473146	76481205	9	8059
chr13	874	0.297647	-2.10348	4.60028	3.66561e-05	0.0145994	2.1785	AD	36042394	36053408	36	11014
chr3	4219	0.42126	1.82322	4.60197	3.64567e-05	0.0145994	2.18235	AD	188550738	188558034	5	7296
chr1	-148	0.388159	-2.96006	4.59744	3.69922e-05	0.0146003	2.17269	AD	1564422	1567820	20	3398
chr10	-1521	0.234578	1.98444	4.59401	3.74038e-05	0.0146558	2.16178	AD	26100271	26109539	8	9268
chr2	1525	0.368466	1.44041	4.58229	3.88404e-05	0.0148949	2.12847	AD	127698294	127705908	5	7614
chr1	-1960	0.549813	-1.17564	4.58354	3.86849e-05	0.0148949	2.13181	AD	18975719	18982383	5	6664
chr17	8013	0.24599	-2.25609	4.58643	3.83268e-05	0.0148949	2.13348	AD	78193187	78196328	19	3141
chr9	1446	0.336266	-3.70321	4.57722	3.94791e-05	0.0150332	2.11173	AD	72285588	72288470	14	2882
chr19	7376	-0.44417	1.08809	-4.57351	3.99525e-05	0.0150475	2.09117	AD	58549241	58552671	7	3430
chr8	2143	0.65684	3.0772	4.57257	4.00732e-05	0.0150475	2.10111	AD	39380341	39381506	5	1165
chr19	3354	0.449422	-1.83028	4.5662	4.0902e-05	0.0151483	2.07778	AD	22715077	22718926	6	3849
chr3	2232	0.603442	0.0750571	4.56663	4.08447e-05	0.0151483	2.07798	AD	142663498	142667252	7	3754
chr13	3844	0.316148	2.32846	4.55927	4.18229e-05	0.0151775	2.05593	AD	114206805	114214763	12	7958
chr12	2140	0.335237	2.17165	4.56091	4.16028e-05	0.0151775	2.06788	AD	32825282	32831504	8	6222
chr5	5163	0.299458	-2.43742	4.56285	4.13442e-05	0.0151775	2.06473	AD	125751681	125759291	12	7610
chr1	-4543	-0.291297	3.15584	-4.55158	4.2868e-05	0.0152815	2.02497	AD	45120295	45126072	9	5777
chr1	-950	0.321035	-3.26114	4.55093	4.29572e-05	0.0152815	2.03334	AD	8762310	8767347	7	5037
chr7	-2707	0.271133	1.6394	4.55187	4.28276e-05	0.0152815	2.03881	AD	41136569	41141066	8	4497
chr1	-1585	-0.293596	2.10434	-4.5461	4.36286e-05	0.0153757	2.02209	AD	15610717	15617106	7	6389
chr1	5723	-0.470415	1.97372	-4.54196	4.42111e-05	0.0153757	2.00308	AD	236695160	236702902	6	7742
chr10	4513	-0.315093	0.592007	-4.54092	4.43596e-05	0.0153757	2.00477	AD	120887417	120894857	7	7440
chr17	879	0.345186	-2.23748	4.5427	4.41067e-05	0.0153757	2.015	AD	6613894	6618703	17	4809
chr2	1626	0.344679	-2.33036	4.53585	4.50862e-05	0.0154297	1.98579	AD	129072147	129080120	24	7973
chr19	2588	0.414449	-0.130009	4.53587	4.50839e-05	0.0154297	1.97969	AD	16045054	16047171	8	2117
chr4	-65	0.427978	-1.26815	4.52918	4.60615e-05	0.0156644	1.97196	AD	784961	788140	7	3179
chr4	2630	0.37553	1.08776	4.52676	4.64203e-05	0.0156877	1.96735	AD	144538111	144542290	5	4179
chr19	5827	0.26262	-2.931	4.52205	4.71253e-05	0.0157294	1.94801	AD	47921401	47923683	9	2282
chr19	5216	0.41707	1.86254	4.52345	4.69153e-05	0.0157294	1.95695	AD	43908315	43910505	7	2190
chr20	2475	0.302982	-2.6444	4.49911	5.07172e-05	0.0158519	1.86865	AD	40243608	40248026	18	4418
chr3	-2708	0.341506	-1.00429	4.50028	5.05272e-05	0.0158519	1.88389	AD	52478874	52480253	12	1379
chr18	2149	0.400759	1.06033	4.50145	5.03393e-05	0.0158519	1.89423	AD	60766289	60780085	7	13796
chr1	4259	0.307169	1.51475	4.50155	5.03218e-05	0.0158519	1.89361	AD	214166090	214170376	16	4286
chr1	-7743	0.250142	-3.21619	4.50336	5.00319e-05	0.0158519	1.89619	AD	100315090	100319511	22	4421
chr1	-7135	0.240808	-0.287593	4.50479	4.98039e-05	0.0158519	1.89671	AD	89820011	89824210	5	4199
chr5	7846	0.270998	-1.00123	4.50528	4.97256e-05	0.0158519	1.8936	AD	176055855	176064777	17	8922
chr1	-551	0.374858	1.75256	4.50588	4.96306e-05	0.0158519	1.89672	AD	4834960	4838436	10	3476
chr4	-316	0.343527	2.36045	4.50884	4.91616e-05	0.0158519	1.91156	AD	3027700	3029605	8	1905
chr18	1413	0.294101	0.409837	4.5089	4.91527e-05	0.0158519	1.91115	AD	43415386	43427440	15	12054
chr4	2109	0.358853	1.92883	4.51022	4.89455e-05	0.0158519	1.92103	AD	124261820	124273088	7	11268
chr8	2797	0.349155	2.17466	4.49622	5.11876e-05	0.015907	1.87933	AD	56669927	56677991	5	8064
chr11	690	0.267487	1.69596	4.49157	5.19548e-05	0.0160531	1.86349	AD	63796198	63799985	6	3787
chr2	-226	0.317202	2.11239	4.48631	5.28355e-05	0.0161408	1.84718	AD	3158027	3160482	5	2455
chr6	-153	0.472334	-3.41452	4.48712	5.26991e-05	0.0161408	1.84033	AD	1390361	1393028	10	2667
chr14	4894	0.342059	-0.479362	4.47695	5.44404e-05	0.0164453	1.81854	AD	101543050	101545630	16	2580
chr14	5147	0.239547	-3.28177	4.47818	5.4226e-05	0.0164453	1.82461	AD	104027995	104032835	18	4840
chr9	2669	0.309379	1.80087	4.45808	5.78215e-05	0.0168093	1.7668	AD	100561868	100574106	7	12238
chr8	5019	0.341911	1.95337	4.45822	5.77944e-05	0.0168093	1.76682	AD	107782373	107790888	10	8515
chr4	828	0.26255	-2.44851	4.45966	5.75304e-05	0.0168093	1.76427	AD	81948124	81961493	18	13369
chr7	-3564	0.239458	-0.116379	4.46207	5.70901e-05	0.0168093	1.77753	AD	55430948	55437742	18	6794
chr4	575	0.273599	-0.372711	4.46387	5.67625e-05	0.0168093	1.78103	AD	74862092	74871068	12	8976
chr19	6687	0.45387	-0.818039	4.46514	5.65326e-05	0.0168093	1.78725	AD	53538687	53541287	6	2600
chr17	6262	0.236883	-3.63993	4.46719	5.61635e-05	0.0168093	1.77817	AD	63049758	63053996	16	4238
chr19	6483	-0.332387	-2.44855	-4.4453	6.02263e-05	0.0173252	1.72868	AD	51897449	51901391	7	3942
chr10	3508	0.252091	2.69168	4.44525	6.02369e-05	0.0173252	1.72588	AD	103370811	103377514	5	6703
chr2	4620	0.42316	-0.0995681	4.43555	6.2128e-05	0.017681	1.70452	AD	198643013	198652349	32	9336
chr15	1157	0.345905	2.22906	4.43615	6.20084e-05	0.017681	1.70591	AD	41297818	41304870	6	7052
chr21	1359	0.393585	-3.44624	4.43305	6.26235e-05	0.0177287	1.69783	AD	42875961	42882084	18	6123
chr1	-4717	0.453493	1.91974	4.43093	6.30479e-05	0.0177559	1.69086	AD	47030910	47035775	7	4865
chr13	3790	0.257345	2.36152	4.42918	6.34004e-05	0.0177626	1.68089	AD	113659340	113667207	17	7867
chr21	1479	0.347301	0.184357	4.42663	6.39172e-05	0.0178151	1.67447	AD	44011158	44018196	7	7038
chr6	-2279	0.284599	1.14544	4.42118	6.50374e-05	0.0179424	1.64136	AD	24383595	24387286	5	3691
chr16	315	0.548206	0.77812	4.42152	6.49674e-05	0.0179424	1.66386	AD	50280495	50282958	5	2463
chr4	107	0.397968	-0.287356	4.40779	6.78681e-05	0.0180776	1.62387	AD	55405864	55415394	7	9530
chr6	1733	0.296323	2.42686	4.40867	6.76771e-05	0.0180776	1.62083	AD	116431546	116442866	8	11320
chr6	-1115	0.331001	-2.5154	4.40979	6.74378e-05	0.0180776	1.60885	AD	10881086	10884891	24	3805
chr20	1993	0.434743	-3.91973	4.41005	6.7382e-05	0.0180776	1.62848	AD	34203707	34207754	15	4047
chr1	-8060	0.236429	-4.14199	4.41039	6.73089e-05	0.0180776	1.61865	AD	109652455	109657035	17	4580
chr10	39	0.310199	-1.01282	4.41268	6.68203e-05	0.0180776	1.63879	AD	43426028	43432279	14	6251
chr22	3525	0.633212	1.22474	4.4141	6.65192e-05	0.0180776	1.63701	AD	51015371	51018263	21	2892
chr6	3436	0.308039	2.02553	4.39809	6.99932e-05	0.0185523	1.59613	AD	155448546	155451057	8	2511
chr17	1081	0.275672	2.03285	4.39168	7.14329e-05	0.0186595	1.57332	AD	7989463	7994379	12	4916
chr9	4599	0.298191	1.56523	4.39276	7.11871e-05	0.0186595	1.57951	AD	137325047	137335080	12	10033
chr20	3889	0.528399	-2.70295	4.39472	7.07452e-05	0.0186595	1.5838	AD	57873033	57876201	16	3168
chr12	3125	-0.270024	1.45363	-4.38359	7.32931e-05	0.0188378	1.54155	AD	53009296	53013344	7	4048
chr4	1050	0.387288	2.61804	4.38266	7.35089e-05	0.0188378	1.54877	AD	88033403	88040748	6	7345
chr16	-3376	0.277615	0.278463	4.38418	7.31551e-05	0.0188378	1.5536	AD	33851284	33854086	7	2802
chr6	2886	0.372191	-2.61554	4.38518	7.29217e-05	0.0188378	1.55988	AD	143994307	143999715	16	5408
chr15	4743	0.333098	2.26633	4.37951	7.42477e-05	0.0189374	1.5432	AD	92514010	92517946	6	3936
chr1	714	0.455234	-1.45142	4.37594	7.50936e-05	0.0190632	1.53265	AD	155263058	155267480	8	4422
chr21	1137	0.389729	-3.14261	4.37443	7.54541e-05	0.0190652	1.52904	AD	39286515	39292764	15	6249
chr18	2756	0.333594	2.00725	4.37048	7.64044e-05	0.0191266	1.51588	AD	77728011	77736626	8	8615
chr4	-649	0.688926	-1.20186	4.37163	7.61274e-05	0.0191266	1.51572	AD	6665905	6669561	6	3656
chr16	605	0.381861	-4.27975	4.36738	7.71612e-05	0.0191388	1.50777	AD	54317760	54322494	20	4734
chr2	1706	0.427702	-3.00249	4.36782	7.70518e-05	0.0191388	1.50258	AD	130679655	130681504	7	1849
chr1	-8314	0.284876	-3.78003	4.36368	7.807e-05	0.0191882	1.49663	AD	112277379	112283319	16	5940
chr2	3670	0.244499	-1.35853	4.36488	7.77735e-05	0.0191882	1.50088	AD	175112057	175116821	10	4764
chr9	2442	0.414802	-3.62874	4.35756	7.9601e-05	0.0193013	1.48059	AD	96710875	96719548	20	8673
chr12	7491	0.261242	2.40586	4.35892	7.92573e-05	0.0193013	1.47964	AD	124428128	124430597	13	2469
chr1	861	0.30568	-1.12285	4.36028	7.89181e-05	0.0193013	1.48097	AD	156811518	156815774	9	4256
chr14	4073	-0.259919	3.82775	-4.3561	7.99688e-05	0.0193039	1.44583	AD	91738926	91742453	10	3527
chr7	5099	0.384289	1.13738	4.34934	8.17004e-05	0.0193759	1.4436	AD	158359935	158365160	10	5225
chr10	-463	0.298623	-3.44339	4.35064	8.13658e-05	0.0193759	1.46011	AD	6018225	6020587	14	2362
chr3	-506	0.286633	2.44845	4.35127	8.12017e-05	0.0193759	1.46229	AD	11651536	11658043	8	6507
chr5	272	0.290924	0.252894	4.35208	8.09934e-05	0.0193759	1.46307	AD	3194340	3203799	9	9459
chr17	7691	-0.313218	0.244593	-4.3465	8.24379e-05	0.0193808	1.4488	AD	76163456	76166303	9	2847
chr19	2145	0.358902	-2.77167	4.3466	8.24128e-05	0.0193808	1.44923	AD	12936512	12939587	8	3075
chr8	6745	0.359303	2.18152	4.34072	8.39607e-05	0.0195686	1.43225	AD	142259859	142268286	30	8427
chr14	2791	0.393138	-3.46489	4.34105	8.38738e-05	0.0195686	1.43099	AD	70343734	70348461	21	4727
chr1	4928	0.251766	0.406872	4.33886	8.44558e-05	0.0195996	1.41964	AD	226051043	226059331	10	8288
chr10	-1487	0.284032	0.950361	4.33259	8.61491e-05	0.0198223	1.40884	AD	25245759	25252204	5	6445
chr10	2150	0.316836	-0.219019	4.3329	8.6066e-05	0.0198223	1.408	AD	81890160	81893097	15	2937
chr9	2605	0.346148	-1.65743	4.32772	8.74867e-05	0.0200448	1.39517	AD	99374658	99383434	14	8776
chr1	-4946	0.477893	-3.24142	4.32356	8.86458e-05	0.0202247	1.38048	AD	50890952	50893984	15	3032
chr4	3873	0.538521	1.1438	4.32115	8.9324e-05	0.0202938	1.37616	AD	185361148	185369164	6	8016
chr22	2044	-0.286004	3.19337	-4.30939	9.2703e-05	0.0207171	1.34208	AD	38227306	38231641	6	4335
chr2	464	0.331123	1.65832	4.29651	9.65511e-05	0.0207171	1.30614	AD	102952285	102960925	9	8640
chr4	-91	0.269389	-1.04518	4.29655	9.65382e-05	0.0207171	1.30622	AD	976412	981687	19	5275
chr9	4374	0.26324	2.57277	4.29677	9.64704e-05	0.0207171	1.30184	AD	134384201	134393555	8	9354
chr2	2516	0.298786	1.74674	4.29757	9.62301e-05	0.0207171	1.30701	AD	150222481	150232539	5	10058
chr1	4805	0.282118	2.61391	4.2982	9.60385e-05	0.0207171	1.31091	AD	223989909	223997807	7	7898
chr17	245	0.313444	2.34676	4.29886	9.58364e-05	0.0207171	1.31255	AD	1576206	1580612	13	4406
chr17	5974	0.295153	-3.51063	4.29926	9.57179e-05	0.0207171	1.3133	AD	60142491	60145185	8	2694
chr14	4128	0.381224	-2.83966	4.29961	9.56123e-05	0.0207171	1.31308	AD	92410260	92415274	18	5014
chr19	1992	0.38241	-3.60558	4.29964	9.56017e-05	0.0207171	1.31504	AD	11747144	11751104	12	3960
chr19	3392	0.383971	-1.3442	4.30106	9.51756e-05	0.0207171	1.31814	AD	23433225	23433952	6	727
chr2	-295	0.36703	1.5115	4.30762	9.32231e-05	0.0207171	1.32837	AD	4004633	4013045	5	8412
chr4	498	0.452171	1.42945	4.31148	9.20928e-05	0.0207171	1.34882	AD	72620349	72636217	5	15868
chr12	430	0.394993	-0.961346	4.31318	9.15998e-05	0.0207171	1.34901	AD	4915878	4922070	18	6192
chr2	-4809	0.594457	-1.3572	4.28739	9.93685e-05	0.0211537	1.28012	AD	91844528	91848380	10	3852
chr11	3291	0.426051	-0.891556	4.28808	9.91527e-05	0.0211537	1.28215	AD	102137253	102143312	10	6059
chr19	830	0.300117	-1.62069	4.28171	0.000101163	0.0214513	1.26399	AD	4122760	4126461	11	3701
chr13	344	0.321771	-0.764881	4.28042	0.000101576	0.0214548	1.25852	AD	25588793	25594789	10	5996
chr10	4779	0.225039	2.26945	4.27757	0.000102493	0.0214805	1.25105	AD	124609416	124615783	11	6367
chr5	183	0.394971	-3.91082	4.27762	0.000102477	0.0214805	1.25213	AD	1876397	1883954	30	7557
chr18	454	-0.310187	2.35315	-4.26903	0.000105287	0.0216165	1.22787	AD	11104684	11117790	5	13106
chr12	35	-0.404566	2.53719	-4.2571	0.000109314	0.0216165	1.19391	AD	560257	563019	6	2762
chr12	6219	0.25654	2.45052	4.25645	0.000109538	0.0216165	1.18991	AD	109520253	109527430	8	7177
chr10	3470	0.314933	-2.21793	4.25675	0.000109437	0.0216165	1.19292	AD	102903030	102909541	12	6511
chr19	6826	0.422822	-2.17582	4.2568	0.00010942	0.0216165	1.19331	AD	54465583	54468790	10	3207
chr10	3065	0.309026	-2.72781	4.25818	0.000108945	0.0216165	1.19655	AD	97799757	97807225	19	7468
chr16	-82	0.344255	2.23508	4.25909	0.000108634	0.0216165	1.19293	AD	520629	524912	13	4283
chr3	1940	0.278015	2.30507	4.25983	0.000108382	0.0216165	1.2019	AD	136608208	136619007	11	10799
chr3	3757	0.297128	-3.31728	4.26173	0.000107735	0.0216165	1.20717	AD	181428046	181438328	43	10282
chr4	3279	0.384818	1.19191	4.26392	0.000106993	0.0216165	1.2133	AD	165670119	165675138	7	5019
chr13	2890	0.274976	2.34216	4.26614	0.00010625	0.0216165	1.21669	AD	96084861	96089870	13	5009
chr11	1302	0.32385	-1.03955	4.26738	0.000105834	0.0216165	1.2231	AD	68778570	68782211	24	3641
chr5	1030	0.333213	1.54298	4.26853	0.000105454	0.0216165	1.22639	AD	20610560	20616486	9	5926
chr1	-1605	0.294832	1.91551	4.26923	0.000105219	0.0216165	1.22244	AD	15755186	15759438	6	4252
chr2	3995	0.288643	1.4744	4.26967	0.000105076	0.0216165	1.22671	AD	181849325	181856281	5	6956
chr12	6538	0.309455	-1.51126	4.27269	0.000104082	0.0216165	1.23781	AD	113224098	113230065	20	5967
chr11	-2292	0.327284	-3.17951	4.24782	0.000112553	0.0218919	1.16779	AD	31821590	31828040	28	6450
chr22	3271	0.304174	-2.46474	4.24818	0.000112427	0.0218919	1.16888	AD	48970600	48974455	14	3855
chr18	496	0.223946	-2.29861	4.24911	0.000112095	0.0218919	1.16977	AD	11978319	11985726	14	7407
chr4	3444	0.305571	-1.06427	4.25023	0.000111702	0.0218919	1.17236	AD	170703909	170713159	10	9250
chr3	2244	0.261994	-1.72396	4.24565	0.000113324	0.0219629	1.1612	AD	142835844	142844036	21	8192
chr6	1078	0.346444	-2.19119	4.24111	0.000114951	0.0220412	1.14878	AD	100061972	100070033	11	8061
chr3	-2062	0.24489	2.46439	4.24122	0.000114912	0.0220412	1.14916	AD	43128049	43133494	8	5445
chr11	-2404	0.253341	-1.96856	4.24239	0.00011449	0.0220412	1.15174	AD	33396859	33400574	11	3715
chr5	577	0.349385	1.1605	4.23335	0.000117789	0.0224263	1.12598	AD	9849111	9854590	6	5479
chr5	4429	0.304394	-2.07508	4.23436	0.000117414	0.0224263	1.1298	AD	108062722	108071664	9	8942
chr7	2927	0.312071	-2.46954	4.22883	0.000119471	0.0225876	1.11416	AD	121936570	121942209	13	5639
chr15	3156	0.562327	-1.40757	4.22953	0.000119208	0.0225876	1.11614	AD	70736858	70744534	5	7676
chr7	4520	-0.471563	2.25022	-4.22404	0.000121282	0.0228501	1.09377	AD	150871832	150878399	6	6567
chr2	-504	0.460477	0.535277	4.21606	0.000124354	0.0232666	1.07769	AD	8593963	8602715	11	8752
chr8	994	0.474651	-2.27439	4.21687	0.000124039	0.0232666	1.07976	AD	18867754	18872942	10	5188
chr1	-2425	0.333465	1.38933	4.21325	0.000125457	0.0233117	1.06996	AD	23358458	23363957	5	5499
chr19	618	0.420249	-2.0288	4.21432	0.000125035	0.0233117	1.07322	AD	3091923	3094947	7	3024
chr1	5317	0.393431	1.17976	4.21163	0.000126095	0.02335	1.06543	AD	230997614	231001033	5	3419
chr2	4812	0.389053	1.67467	4.20282	0.000129625	0.0235205	1.04059	AD	202650064	202655138	7	5074
chr18	589	0.426806	-0.541402	4.20288	0.000129599	0.0235205	1.04076	AD	13605640	13615792	21	10152
chr5	6897	0.306179	-2.63259	4.204	0.000129147	0.0235205	1.04374	AD	156883553	156887490	17	3937
chr11	-932	0.375013	-2.48407	4.20589	0.000128382	0.0235205	1.04899	AD	9282689	9287483	10	4794
chr16	1306	0.325121	-3.11565	4.20601	0.000128336	0.0235205	1.04	AD	66458043	66462924	10	4881
chr12	704	0.349609	-0.9682	4.20679	0.00012802	0.0235205	1.05182	AD	8022108	8028945	23	6837
chr5	8079	0.365746	2.09927	4.19957	0.00013095	0.0236814	1.03137	AD	179002268	179008603	8	6335
chr11	5539	-0.246489	0.711548	-4.19843	0.000131419	0.023687	1.02844	AD	131939328	131942942	10	3614
chr17	8503	0.244723	2.36153	4.19205	0.000134069	0.0239254	1.00957	AD	80966690	80970892	15	4202
chr22	2129	0.329453	-3.01242	4.19305	0.000133653	0.0239254	1.01327	AD	38856689	38859382	7	2693
chr10	1963	0.326168	-3.76255	4.19348	0.000133469	0.0239254	1.01442	AD	79685403	79689189	13	3786
chr15	2851	0.348155	-0.872005	4.1893	0.000135227	0.0240527	1.00251	AD	67130736	67137939	11	7203
chr2	-407	0.274449	-2.18144	4.18709	0.000136166	0.0240613	0.995787	AD	7001591	7009129	21	7538
chr4	973	0.290456	-3.0093	4.1876	0.00013595	0.0240613	0.99793	AD	85878805	85888587	13	9782
chr5	3897	0.297293	-3.01452	4.18479	0.000137152	0.0241565	0.989814	AD	92904875	92912940	20	8065
chr2	-2348	0.392685	1.65364	4.18103	0.000138773	0.0243628	0.978742	AD	40734730	40740436	9	5706
chr19	2898	0.414851	-3.86553	4.1779	0.000140139	0.0245229	0.96881	AD	17983747	17985163	5	1416
chr19	7176	0.457478	0.0351783	4.17438	0.000141687	0.0247139	0.959643	AD	56727709	56731584	5	3875
chr9	3946	0.299343	2.43021	4.16858	0.000144278	0.0250045	0.944205	AD	128602643	128607213	6	4570
chr4	3933	0.215983	2.0613	4.16892	0.000144125	0.0250045	0.943882	AD	186423408	186436021	21	12613
chr10	805	0.264693	1.76251	4.16516	0.000145828	0.0250324	0.934845	AD	61082123	61089785	6	7662
chr19	3398	0.258732	-2.57641	4.16555	0.000145653	0.0250324	0.935554	AD	23577714	23578912	12	1198
chr11	133	0.40588	-1.80468	4.16704	0.000144977	0.0250324	0.938529	AD	57412323	57418566	24	6243
chr11	-1798	0.310899	-3.34093	4.1573	0.000149451	0.0253326	0.912966	AD	19733709	19737351	22	3642
chr10	-439	0.336709	2.18772	4.15759	0.000149317	0.0253326	0.913383	AD	5779782	5786968	6	7186
chr19	2009	0.246324	-2.89055	4.15774	0.000149246	0.0253326	0.913317	AD	11906538	11910049	13	3511
chr20	261	0.414843	-2.05061	4.15977	0.000148303	0.0253326	0.919215	AD	3072381	3076409	8	4028
chr8	2935	0.27827	0.491233	4.15399	0.000151003	0.0253573	0.903116	AD	59503627	59508474	6	4847
chr8	5601	0.223547	-3.2145	4.15446	0.000150781	0.0253573	0.904532	AD	122651300	122654566	23	3266
chr12	4334	0.443451	-3.71036	4.15448	0.000150771	0.0253573	0.904369	AD	72665282	72669293	20	4011
chr16	2701	-0.561344	0.768392	-4.15056	0.000152627	0.0255506	0.894176	AD	81748315	81752963	6	4648
chr6	-4672	0.327672	-2.7972	4.1461	0.000154767	0.025829	0.88136	AD	43043110	43047193	18	4083
chr7	-1709	0.342488	-2.9437	4.14489	0.00015535	0.0258465	0.87657	AD	26435415	26438411	10	2996
chr12	642	0.378163	1.46745	4.14368	0.000155936	0.0258644	0.87434	AD	7144056	7148410	6	4354
chr2	5162	0.400924	2.74056	4.13611	0.000159661	0.0260821	0.853706	AD	208791496	208798601	9	7105
chr20	4234	0.24849	-2.50671	4.13698	0.000159228	0.0260821	0.855671	AD	61632959	61638588	11	5629
chr16	1355	0.298236	-2.2501	4.13748	0.000158979	0.0260821	0.857515	AD	66875252	66879807	20	4555
chr8	655	0.442477	1.9356	4.13853	0.000158461	0.0260821	0.8598	AD	11212812	11219385	7	6573
chr4	1703	0.193491	-1.24428	4.13979	0.000157839	0.0260821	0.863322	AD	110352891	110363013	15	10122
chr7	-332	0.295087	2.84802	4.13041	0.000162521	0.0262323	0.837731	AD	2611244	2615775	18	4531
chr13	3727	0.287373	2.48626	4.13042	0.000162514	0.0262323	0.830902	AD	112925422	112927488	6	2066
chr11	4475	0.316526	-2.56274	4.13103	0.000162208	0.0262323	0.838923	AD	119185584	119189717	19	4133
chr21	1679	0.24697	1.98369	4.13136	0.000162043	0.0262323	0.840533	AD	45784699	45792614	16	7915
chr11	2015	0.25847	2.34783	4.12396	0.000165816	0.0262933	0.81976	AD	75546440	75550064	6	3624
chr4	769	0.340044	1.31385	4.12433	0.00016563	0.0262933	0.819253	AD	79833206	79849113	7	15907
chr12	649	0.229801	-0.0614846	4.12462	0.000165478	0.0262933	0.820555	AD	7241449	7248724	18	7275
chr4	2767	0.237576	2.66546	4.1251	0.000165231	0.0262933	0.822514	AD	148845045	148855649	7	10604
chr8	215	0.385244	2.61315	4.12524	0.000165159	0.0262933	0.820822	AD	2530492	2538355	5	7863
chr20	1996	0.320049	2.24144	4.1258	0.000164873	0.0262933	0.822755	AD	34229823	34236460	7	6637
chr5	7786	0.444524	-2.14865	4.12246	0.000166593	0.0263392	0.808506	AD	175197036	175206005	10	8969
chr4	-2244	0.294907	-3.17401	4.11974	0.000168011	0.0264859	0.80616	AD	41213424	41219082	23	5658
chr14	2575	0.283096	2.74383	4.11304	0.000171549	0.0265788	0.789406	AD	68157016	68159684	8	2668
chr4	-710	0.594942	0.359129	4.11312	0.000171503	0.0265788	0.789511	AD	7227544	7228845	5	1301
chr3	1429	0.253936	-2.40393	4.11356	0.00017127	0.0265788	0.790955	AD	127171033	127179151	17	8118
chr22	207	0.257973	-3.56586	4.11357	0.000171264	0.0265788	0.790705	AD	19131573	19133638	11	2065
chr1	6293	0.333408	0.934901	4.11666	0.000169626	0.0265788	0.798001	AD	246850477	246853614	7	3137
chr3	-1584	0.37326	-1.38783	4.11679	0.00016956	0.0265788	0.79902	AD	33259889	33266092	12	6203
chr7	-2116	-0.363489	2.02472	-4.11029	0.00017302	0.0266192	0.78126	AD	31734378	31735671	5	1293
chr1	-2269	0.492602	-0.178511	4.1098	0.000173286	0.0266192	0.779059	AD	21945805	21949481	12	3676
chr7	5084	0.258394	2.03137	4.11044	0.000172942	0.0266192	0.779311	AD	158248450	158255029	15	6579
chr15	3579	0.573916	-1.19395	4.10576	0.000175477	0.0267279	0.767881	AD	75986363	75993175	5	6812
chr7	-383	0.259257	3.057	4.10662	0.000175007	0.0267279	0.768785	AD	3033173	3033939	6	766
chr4	184	0.268605	-2.20221	4.10667	0.000174981	0.0267279	0.770739	AD	57408328	57423527	10	15199
chr11	-61	0.244138	-3.93019	4.1022	0.000177427	0.0269489	0.759195	AD	571592	577391	18	5799
chr5	1864	0.26801	-3.01734	4.10076	0.000178221	0.0269937	0.753874	AD	42421216	42426212	22	4996
chr1	-3226	0.317929	0.141999	4.09921	0.000179082	0.0270484	0.749403	AD	31288481	31291528	7	3047
chr5	1664	0.252682	1.1273	4.09619	0.000180772	0.027152	0.740255	AD	38289749	38298203	7	8454
chr15	4454	0.343062	-2.20611	4.09641	0.000180646	0.027152	0.74159	AD	89145579	89151961	23	6382
chr6	-3196	0.304593	-0.896963	4.09485	0.000181525	0.0271895	0.738937	AD	31632881	31635971	21	3090
chr1	-2284	0.201473	-3.61129	4.09318	0.000182466	0.027255	0.734352	AD	22108386	22111043	19	2657
chr17	7380	0.220801	-0.789088	4.09124	0.000183568	0.0272689	0.728641	AD	74071616	74075336	18	3720
chr10	2005	0.470748	-1.05174	4.09179	0.000183256	0.0272689	0.729878	AD	80165798	80168872	5	3074
chr17	8115	0.203568	2.71796	4.0891	0.000184794	0.027301	0.71054	AD	78825125	78829930	11	4805
chr20	2555	0.681919	-2.79871	4.08965	0.000184478	0.027301	0.723354	AD	42281807	42286743	5	4936
chr16	-120	0.280333	-1.83116	4.08779	0.000185548	0.0273377	0.719266	AD	696003	700657	14	4654
chr1	-8148	0.291607	-2.26168	4.08467	0.000187351	0.0273795	0.710604	AD	110452133	110455173	16	3040
chr3	1065	0.305595	2.55405	4.08509	0.00018711	0.0273795	0.711192	AD	121645628	121647052	5	1424
chr15	3998	0.443849	1.65921	4.08533	0.000186965	0.0273795	0.710861	AD	81285343	81290193	6	4850
chr9	2096	0.224569	1.4189	4.08131	0.000189313	0.0275918	0.701431	AD	90162807	90173487	9	10680
chr8	3449	0.283415	1.845	4.07564	0.000192671	0.0276342	0.684817	AD	71240128	71248361	5	8233
chr19	2490	0.409452	-2.31282	4.07576	0.0001926	0.0276342	0.681953	AD	15330980	15335041	7	4061
chr1	4966	0.291171	-1.99227	4.07717	0.000191762	0.0276342	0.689845	AD	226491052	226499634	24	8582
chr17	3428	0.335344	1.74056	4.07738	0.000191634	0.0276342	0.686339	AD	35403397	35408461	6	5064
chr3	979	0.364771	1.81473	4.07806	0.000191234	0.0276342	0.692424	AD	119465633	119470613	6	4980
chr1	-8165	0.384059	-3.49291	4.07869	0.000190856	0.0276342	0.692909	AD	110609973	110614690	18	4717
chr13	3212	0.439972	1.27556	4.07316	0.000194159	0.027774	0.677582	AD	101823858	101832087	5	8229
chr1	365	0.270511	2.69503	4.06986	0.000196156	0.0279856	0.669439	AD	151204659	151210918	10	6259
chr16	1986	0.256817	2.58845	4.06752	0.000197578	0.0280405	0.661408	AD	72459391	72463268	10	3877
chr21	595	0.260552	1.60199	4.06786	0.000197374	0.0280405	0.663753	AD	31874116	31878158	8	4042
chr1	-3453	0.342683	-1.38455	4.06377	0.000199888	0.0282941	0.651156	AD	33389799	33391832	8	2033
chr5	1447	0.319838	2.46861	4.06132	0.000201409	0.0284349	0.645737	AD	34033430	34035214	5	1784
chr6	807	0.224189	-1.49906	4.05809	0.000203436	0.0286463	0.63658	AD	90140023	90148107	9	8084
chr12	6599	0.243716	1.98357	4.05446	0.000205731	0.0286709	0.614268	AD	113740776	113748134	10	7358
chr1	3545	0.230698	1.35834	4.05461	0.000205637	0.0286709	0.627569	AD	204049123	204053294	6	4171
chr2	-2	0.287419	-2.11136	4.05473	0.000205564	0.0286709	0.627126	AD	42968	50338	24	7370
chr17	7848	0.267101	-1.14032	4.05688	0.0002042	0.0286709	0.631086	AD	77092977	77097868	8	4891
chr20	2084	0.319589	2.5821	4.05231	0.000207104	0.028788	0.620313	AD	35174674	35179293	5	4619
chr1	113	0.316466	-1.59399	4.05126	0.00020778	0.0288079	0.616513	AD	145588627	145592743	14	4116
chr8	2462	0.312535	2.33566	4.0496	0.000208848	0.0288819	0.608945	AD	48686402	48695287	11	8885
chr4	-142	0.390095	-2.51112	4.04761	0.00021014	0.0289865	0.607479	AD	1393418	1400264	16	6846
chr20	1510	0.407245	-3.27028	4.04238	0.000213567	0.0293096	0.589792	AD	25061762	25067662	24	5900
chr3	-2322	0.316967	-2.17605	4.04259	0.000213423	0.0293096	0.593748	AD	46885393	46890144	8	4751
chr4	1714	0.287124	-2.17154	4.03812	0.000216396	0.0296227	0.57998	AD	110615839	110625181	20	9342
chr1	2348	0.277864	2.72541	4.03609	0.000217755	0.0297335	0.576568	AD	180908561	180911763	11	3202
chr11	-2962	0.320105	1.76005	4.03306	0.0002198	0.029937	0.567291	AD	44715335	44719192	5	3857
chr15	4528	0.319861	1.90513	4.03017	0.000221772	0.0300543	0.559928	AD	89922989	89929470	10	6481
chr5	5633	0.329399	-2.55145	4.03097	0.000221226	0.0300543	0.558008	AD	134878149	134882702	12	4553
chr17	175	0.257418	-1.18789	4.02828	0.000223068	0.0300791	0.553436	AD	1129329	1132945	9	3616
chr9	3126	0.28322	-1.20807	4.02861	0.00022284	0.0300791	0.552513	AD	112535120	112545351	13	10231
chr2	6757	0.386691	1.96061	4.02651	0.00022429	0.0301686	0.546634	AD	238238916	238243595	6	4679
chr20	2294	0.364244	-4.17852	4.02099	0.000228148	0.0303106	0.532188	AD	37352792	37357371	19	4579
chr10	-1529	0.264706	-1.55228	4.02121	0.000227993	0.0303106	0.532168	AD	26497739	26504259	10	6520
chr6	4225	0.244594	2.5432	4.02148	0.0002278	0.0303106	0.532828	AD	170038665	170042028	14	3363
chr9	2281	0.280818	-1.11301	4.02229	0.000227231	0.0303106	0.538634	AD	93953608	93960152	9	6544
chr1	-2461	0.24268	-2.39621	4.02272	0.000226932	0.0303106	0.537574	AD	23750101	23754550	18	4449
chr6	-186	0.410545	-4.68335	4.01839	0.000229979	0.0303304	0.525496	AD	1610120	1612301	10	2181
chr2	4152	0.339804	-0.390119	4.01872	0.000229747	0.0303304	0.508209	AD	186601423	186609566	21	8143
chr14	1418	0.279243	-3.31041	4.01934	0.00022931	0.0303304	0.527536	AD	51296586	51300245	14	3659
chr22	345	-0.305614	2.17845	-4.01671	0.000231178	0.0303702	0.522088	AD	20275487	20279179	6	3692
chr1	-7302	0.276446	-1.169	4.01326	0.000233652	0.0303702	0.508283	AD	92491486	92497576	18	6090
chr8	5142	0.302896	-2.10142	4.01383	0.000233238	0.0303702	0.514011	AD	110702751	110706375	16	3624
chr1	3644	0.283377	2.89407	4.01462	0.00023267	0.0303702	0.517281	AD	205037961	205042927	8	4966
chr6	2851	0.376401	2.22237	4.01473	0.000232596	0.0303702	0.5152	AD	143359591	143363671	5	4080
chr3	786	0.399511	1.78777	4.01616	0.000231566	0.0303702	0.515914	AD	114343068	114344946	10	1878
chr5	8199	0.395395	-0.315315	4.0114	0.000234996	0.0303988	0.508715	AD	180483640	180489057	9	5417
chr20	2842	0.275774	-3.60172	4.01141	0.000234986	0.0303988	0.508069	AD	45138738	45142576	10	3838
chr3	-2959	-0.396669	-2.16823	-4.01044	0.000235687	0.0304154	0.504857	AD	56818147	56824671	5	6524
chr17	1079	0.286638	-3.2443	4.00594	0.000238982	0.030549	0.488078	AD	7981921	7983706	11	1785
chr12	1408	0.3639	1.09814	4.00626	0.000238746	0.030549	0.494621	AD	19925091	19928363	5	3272
chr2	3800	0.293467	-2.77856	4.00672	0.000238409	0.030549	0.495768	AD	177499599	177505007	16	5408
chr16	-352	0.239966	2.88867	4.00704	0.000238168	0.030549	0.496581	AD	1729252	1732086	7	2834
chr9	4003	0.239899	1.20835	4.00075	0.000242833	0.0308228	0.47631	AD	129450136	129455497	9	5361
chr20	1617	0.323853	2.24933	4.0012	0.000242495	0.0308228	0.47839	AD	30167962	30168797	5	835
chr1	5104	0.362411	3.24052	4.00212	0.000241806	0.0308228	0.479706	AD	228361641	228366494	8	4853
chr14	3139	0.329004	-1.97588	3.99975	0.000243579	0.0308449	0.471149	AD	74702109	74708313	19	6204
chr1	-2040	0.189447	2.9871	3.99862	0.000244432	0.0308806	0.470118	AD	19661425	19667392	11	5967
chr16	-3363	-0.332828	3.83716	-3.99038	0.000250705	0.0313845	0.450409	AD	33570021	33574151	6	4130
chr10	4809	0.38951	0.184453	3.99033	0.000250742	0.0313845	0.450672	AD	125030360	125034818	12	4458
chr17	6232	0.291712	-1.12843	3.99042	0.000250679	0.0313845	0.446898	AD	62776530	62779607	15	3077
chr12	7944	0.320746	2.54488	3.99206	0.000249413	0.0313845	0.448706	AD	130910676	130916929	8	6253
chr22	210	0.388595	-2.50058	3.98538	0.000254592	0.0315741	0.431582	AD	19157438	19161306	7	3868
chr16	-3247	0.426655	-3.26799	3.98569	0.000254348	0.0315741	0.437204	AD	31366118	31366536	7	418
chr1	-3399	0.302412	-0.269343	3.98574	0.000254308	0.0315741	0.435863	AD	32826843	32831359	19	4516
chr14	1656	0.338718	-2.74693	3.98671	0.000253553	0.0315741	0.434559	AD	54685790	54692574	12	6784
chr2	5101	0.26958	1.88353	3.9834	0.000256145	0.0316217	0.42511	AD	207967998	207976271	7	8273
chr1	-33	0.451479	-0.101263	3.98371	0.000255898	0.0316217	0.432505	AD	869346	872737	14	3391
chr10	1358	0.275257	1.34482	3.97993	0.000258894	0.0318882	0.418267	AD	71918743	71923413	6	4670
chr17	8451	0.241385	-0.171562	3.9766	0.000261559	0.0320703	0.41247	AD	80691271	80696228	18	4957
chr17	6348	0.240439	-3.63103	3.97688	0.000261327	0.0320703	0.413027	AD	64185057	64188644	14	3587
chr7	3786	-0.287929	2.79035	-3.97476	0.000263035	0.0321783	0.407965	AD	137690660	137693519	6	2859
chr1	3299	0.287405	-2.07672	3.97204	0.000265244	0.0323753	0.393186	AD	201437101	201440969	14	3868
chr20	1958	0.269907	-2.99774	3.96971	0.000267149	0.0325344	0.389876	AD	33871836	33876594	14	4758
chr2	554	0.283482	-3.03891	3.96753	0.00026894	0.0326789	0.388101	AD	105477118	105484694	19	7576
chr1	5039	0.27864	-3.01823	3.96538	0.00027072	0.0327481	0.378855	AD	227500404	227507059	18	6655
chr8	1075	0.242938	1.35551	3.9661	0.000270129	0.0327481	0.380819	AD	20038508	20042530	13	4022
chr3	-2777	0.171512	-2.84122	3.96451	0.000271445	0.0327624	0.380444	AD	53376473	53385659	17	9186
chr1	1348	0.204035	2.51643	3.96369	0.000272131	0.0327721	0.376195	AD	163389844	163395211	8	5367
chr3	3942	0.259562	0.296864	3.96262	0.000273027	0.0328069	0.371342	AD	184297380	184304597	11	7217
chr2	-905	0.393977	-3.93409	3.9588	0.000276245	0.03312	0.360203	AD	14772312	14775494	27	3182
chr2	-76	-0.328889	3.4146	-3.95667	0.000278056	0.0331983	0.357294	AD	980050	983636	5	3586
chr12	5527	0.347163	-1.21766	3.95659	0.000278126	0.0331983	0.351234	AD	98848415	98851021	11	2606
chr5	6747	0.241467	2.80535	3.95535	0.000279182	0.033251	0.348225	AD	153664745	153667757	5	3012
chr3	-102	0.244501	-2.85696	3.95346	0.00028081	0.0333713	0.344668	AD	3838388	3848115	25	9727
chr9	3738	0.214851	-1.81927	3.95247	0.000281663	0.0333993	0.344426	AD	125021488	125032263	20	10775
chr6	3236	0.237426	2.43355	3.95067	0.00028322	0.0335104	0.337725	AD	151196753	151205641	10	8888
chr19	4820	0.297334	-3.00634	3.94895	0.000284713	0.0335403	0.332136	AD	40926777	40928820	8	2043
chr10	156	0.314593	-3.18583	3.94955	0.000284187	0.0335403	0.336003	AD	44879465	44883247	19	3782
chr15	2992	0.291088	-3.03818	3.94636	0.000286986	0.0335885	0.327658	AD	68870272	68877272	16	7000
chr16	-2638	0.292326	-2.73468	3.9466	0.000286771	0.0335885	0.324084	AD	25700781	25704507	13	3726
chr10	-805	0.409346	2.47436	3.94673	0.000286658	0.0335885	0.324969	AD	12206108	12211796	5	5688
chr20	1288	0.426305	-3.52982	3.94405	0.000289021	0.0337537	0.317618	AD	21492558	21498294	24	5736
chr17	2737	-0.490286	1.93631	-3.93638	0.000295888	0.0341136	0.303735	AD	27906927	27910438	6	3511
chr19	2403	0.253626	-2.6388	3.93641	0.000295859	0.0341136	0.302897	AD	14628461	14630506	12	2045
chr2	2986	0.327899	0.239833	3.93653	0.000295758	0.0341136	0.299137	AD	161230046	161238695	8	8649
chr19	4102	0.277143	-3.71257	3.93708	0.000295251	0.0341136	0.305844	AD	35738738	35741154	15	2416
chr12	5833	0.303729	2.86235	3.93854	0.000293937	0.0341136	0.309621	AD	104560254	104566417	6	6163
chr1	-7343	0.321711	-3.27537	3.93974	0.000292864	0.0341136	0.309636	AD	93246698	93251218	12	4520
chr3	-2739	0.255044	2.34916	3.93527	0.000296895	0.0341569	0.301019	AD	52885699	52894493	7	8794
chr12	878	0.249767	-0.318742	3.93308	0.00029889	0.0342406	0.294045	AD	10342643	10349040	8	6397
chr1	3789	0.24995	1.61816	3.93327	0.000298715	0.0342406	0.290189	AD	207002661	207009917	7	7256
chr16	-308	0.4075	-0.912053	3.9321	0.000299786	0.0342706	0.289051	AD	1524141	1527727	14	3586
chr6	2805	0.344914	-2.19807	3.92315	0.000308105	0.0343502	0.263785	AD	142409046	142413804	18	4758
chr18	687	0.259812	-2.7572	3.92356	0.000307724	0.0343502	0.262483	AD	19741089	19752473	26	11384
chr2	6584	0.383588	3.03396	3.92371	0.00030758	0.0343502	0.268088	AD	235936477	235943659	5	7182
chr6	3266	0.2148	2.91029	3.92398	0.000307324	0.0343502	0.262266	AD	151667733	151673357	14	5624
chr10	4536	0.297821	1.72664	3.9249	0.000306461	0.0343502	0.26696	AD	121121948	121127614	5	5666
chr16	88	0.302073	1.79457	3.925	0.000306371	0.0343502	0.268098	AD	47537912	47540779	7	2867
chr4	1138	0.282446	2.07841	3.92503	0.000306347	0.0343502	0.271078	AD	90044716	90061808	7	17092
chr15	4531	0.303784	-3.54014	3.92693	0.000304569	0.0343502	0.275145	AD	89948930	89955905	28	6975
chr12	575	0.37324	2.04195	3.92806	0.000303517	0.0343502	0.279854	AD	6626153	6632315	8	6162
chr11	3535	0.370183	-4.36487	3.92901	0.000302633	0.0343502	0.276321	AD	106888299	106890247	13	1948
chr6	-2276	0.613569	-0.359128	3.92941	0.000302269	0.0343502	0.281397	AD	24355819	24357985	7	2166
chr17	6439	0.264153	-2.7115	3.92984	0.000301874	0.0343502	0.281861	AD	64959947	64963151	14	3204
chr13	3812	0.259448	2.02134	3.91853	0.000312487	0.0347671	0.24675	AD	113878993	113888458	10	9465
chr8	2805	0.333524	-3.59031	3.91614	0.000314776	0.0348069	0.244909	AD	56790967	56793504	16	2537
chr8	882	0.390909	-3.85066	3.91668	0.000314265	0.0348069	0.245682	AD	16881966	16885270	12	3304
chr12	526	0.334156	-1.26371	3.9168	0.000314146	0.0348069	0.247806	AD	6181653	6185280	6	3627
chr11	1003	0.340608	-2.44017	3.91526	0.000315623	0.0348294	0.237375	AD	66185078	66190189	14	5111
chr12	6344	0.231849	-2.00837	3.91382	0.000317018	0.034912	0.242001	AD	110887501	110891467	13	3966
chr10	3468	0.333917	-3.66188	3.91217	0.000318621	0.0349462	0.238258	AD	102891879	102898409	23	6530
chr16	1399	0.27221	-3.73431	3.91263	0.000318178	0.0349462	0.229904	AD	67192409	67195740	22	3331
chr20	238	0.299131	-3.01472	3.91113	0.000319635	0.0349865	0.234366	AD	2820742	2825224	21	4482
chr13	907	0.343235	-1.43102	3.90886	0.000321853	0.0351581	0.228602	AD	36726031	36733080	9	7049
chr5	5636	0.294289	-1.84438	3.90767	0.000323027	0.0352152	0.217447	AD	134912048	134916249	17	4201
chr17	8277	-0.283153	3.92508	-3.89713	0.00033358	0.0352229	0.196972	AD	79681865	79684775	13	2910
chr17	151	-0.254217	1.88455	-3.89603	0.000334705	0.0352229	0.195092	AD	997200	999104	7	1904
chr14	438	0.234534	-3.15937	3.89591	0.000334824	0.0352229	0.191375	AD	24832806	24838402	35	5596
chr14	2401	0.353238	-2.37029	3.89772	0.00033298	0.0352229	0.194187	AD	65438215	65443646	12	5431
chr2	-1047	0.27624	-2.35645	3.89786	0.000332841	0.0352229	0.195578	AD	17696025	17702173	12	6148
chr17	744	0.305392	2.24733	3.898	0.000332704	0.0352229	0.198174	AD	5288654	5292262	6	3608
chr11	-3098	0.379943	0.83431	3.8982	0.0003325	0.0352229	0.197132	AD	45921388	45924624	11	3236
chr15	3141	0.355344	-0.00785943	3.89857	0.000332121	0.0352229	0.195178	AD	70555912	70562948	7	7036
chr1	-3797	0.466203	-3.56726	3.899	0.000331684	0.0352229	0.192965	AD	37498025	37500790	13	2765
chr10	3425	0.43307	-1.94174	3.89978	0.000330901	0.0352229	0.201883	AD	102483843	102487168	6	3325
chr2	-2804	0.303581	-2.08898	3.90204	0.000328628	0.0352229	0.207253	AD	47793276	47802717	19	9441
chr10	-1341	0.375111	-3.33046	3.90285	0.000327819	0.0352229	0.213357	AD	22627645	22635143	21	7498
chr5	5447	0.302856	2.02	3.90287	0.000327793	0.0352229	0.209417	AD	132183988	132185208	5	1220
chr11	2917	0.412755	-1.17718	3.90348	0.000327183	0.0352229	0.207488	AD	93582929	93586725	13	3796
chr1	-2696	0.188629	-0.722907	3.90439	0.000326283	0.0352229	0.211721	AD	25867637	25871814	17	4177
chr13	465	0.256104	0.127274	3.90482	0.000325848	0.0352229	0.215902	AD	27842278	27849396	14	7118
chr15	2879	0.224735	1.74108	3.90614	0.000324539	0.0352229	0.219602	AD	67406806	67414408	9	7602
chr19	384	0.358013	2.73857	3.90677	0.000323921	0.0352229	0.223958	AD	1947722	1950427	7	2705
chr1	-5889	0.222254	-2.63315	3.89062	0.000340267	0.0356568	0.177863	AD	63832626	63837190	17	4564
chr5	1633	0.221882	1.34544	3.89072	0.00034017	0.0356568	0.173095	AD	37717742	37724793	9	7051
chr3	948	-0.21309	2.50112	-3.88918	0.000341765	0.0357445	0.173198	AD	119059212	119065177	5	5965
chr6	-807	0.457019	-1.66114	3.88784	0.000343169	0.035753	0.162795	AD	7051303	7053734	6	2431
chr8	3507	0.265949	1.31984	3.88811	0.000342879	0.035753	0.169101	AD	72621007	72630628	5	9621
chr8	4928	0.354391	-1.00936	3.88687	0.000344179	0.0357893	0.166578	AD	105478683	105483324	15	4641
chr22	54	-0.485305	2.61429	-3.88503	0.000346119	0.0358236	0.161345	AD	17589511	17592744	7	3233
chr13	921	0.216993	-2.64587	3.88467	0.000346497	0.0358236	0.156139	AD	37002201	37011966	45	9765
chr4	3629	0.232845	-2.49185	3.88488	0.000346268	0.0358236	0.158578	AD	177236948	177242902	10	5954
chr1	-7497	-0.455596	2.27647	-3.88229	0.000349015	0.0358782	0.152938	AD	95086280	95090520	5	4240
chr2	-598	0.292707	-2.48483	3.8823	0.000349002	0.0358782	0.151645	AD	9770130	9772588	17	2458
chr10	4383	0.331535	-2.98498	3.88337	0.000347863	0.0358782	0.151052	AD	118896012	118903060	23	7048
chr3	-5	0.428262	-2.64374	3.87777	0.000353853	0.0359653	0.136544	AD	237137	243996	26	6859
chr9	90	0.339071	-0.235746	3.87785	0.000353759	0.0359653	0.143719	AD	2239671	2243122	8	3451
chr2	6814	0.352845	2.17811	3.8781	0.000353492	0.0359653	0.143735	AD	238918200	238928702	5	10502
chr16	1346	0.278943	2.06432	3.87901	0.000352512	0.0359653	0.148941	AD	66770061	66775493	7	5432
chr22	3433	0.418788	-1.23366	3.8796	0.000351882	0.0359653	0.146639	AD	50329860	50332266	7	2406
chr6	-2855	0.43302	-2.80081	3.88023	0.000351204	0.0359653	0.141068	AD	29520527	29524117	44	3590
chr12	325	0.277799	-3.80645	3.87676	0.000354938	0.0360079	0.135444	AD	3598335	3603811	25	5476
chr17	3390	0.336863	-2.63781	3.8751	0.000356738	0.0360552	0.134718	AD	35060112	35062849	7	2737
chr18	2015	0.25597	1.67009	3.87566	0.000356127	0.0360552	0.139612	AD	57410912	57417334	6	6422
chr12	2775	0.290757	-4.46463	3.87347	0.000358513	0.0360997	0.133341	AD	49371182	49376120	20	4938
chr1	-40	0.439694	-0.191446	3.87356	0.000358408	0.0360997	0.130057	AD	911601	914382	5	2781
chr16	-2190	0.336061	1.89227	3.87223	0.000359859	0.0361678	0.120483	AD	20877654	20881802	7	4148
chr17	5937	0.398048	-2.53426	3.86834	0.000364143	0.0363954	0.113233	AD	59531744	59536696	19	4952
chr20	368	0.344212	-1.7846	3.86869	0.000363756	0.0363954	0.114199	AD	4229231	4233264	9	4033
chr1	5735	0.292769	2.00746	3.86894	0.000363486	0.0363954	0.116602	AD	236922305	236925965	8	3660
chr2	-3865	0.269221	1.59475	3.86741	0.000365177	0.0364315	0.113319	AD	70002576	70009351	7	6775
chr4	2847	0.273076	2.62162	3.86547	0.00036734	0.0365797	0.108832	AD	151490751	151505192	27	14441
chr4	-2006	0.247912	2.20077	3.86478	0.000368104	0.0365884	0.102938	AD	38120324	38123494	7	3170
chr5	2897	0.249967	-3.25767	3.86408	0.000368889	0.0365992	0.103398	AD	70879649	70888604	14	8955
chr5	8161	0.254122	2.84789	3.86206	0.000371168	0.0367578	0.103784	AD	179954817	179962105	7	7288
chr13	677	-0.370757	2.72426	-3.85963	0.000373917	0.036895	0.0871997	AD	31570894	31579400	6	8506
chr4	-695	0.406054	-2.42208	3.86011	0.000373367	0.036895	0.0865598	AD	7104195	7106195	7	2000
chr7	5103	0.418459	1.97821	3.8572	0.000376681	0.0370325	0.0841158	AD	158405294	158411135	6	5841
chr9	2528	0.278506	1.77155	3.85732	0.000376547	0.0370325	0.0846884	AD	98142282	98150828	6	8546
chr19	5383	-0.424149	3.06894	-3.8561	0.000377945	0.0370894	0.0787512	AD	45204358	45205227	6	869
chr22	3412	0.330828	2.61821	3.85526	0.00037891	0.0371167	0.0769026	AD	50180118	50185668	5	5550
chr2	6431	0.310989	-0.796343	3.85233	0.000382291	0.0373802	0.0729003	AD	233788622	233796015	9	7393
chr16	1410	-0.331976	2.24482	-3.84906	0.000386114	0.0374549	0.0669543	AD	67243479	67247627	5	4148
chr4	-1091	0.285083	-3.74633	3.84753	0.000387904	0.0374549	0.0608249	AD	13544989	13550758	33	5769
chr2	2965	0.340028	-2.28933	3.84799	0.000387366	0.0374549	0.065981	AD	160912314	160921789	18	9475
chr12	7287	0.255266	-3.61352	3.8482	0.00038712	0.0374549	0.0623879	AD	122321294	122327438	17	6144
chr22	1631	0.286187	1.83085	3.84898	0.000386202	0.0374549	0.0585418	AD	33402628	33403542	7	914
chr2	-34	0.239094	0.873529	3.85012	0.000384873	0.0374549	0.0599691	AD	464466	471590	24	7124
chr7	1841	0.245696	-0.00533911	3.85035	0.000384601	0.0374549	0.0627009	AD	100048128	100054442	5	6314
chr15	4215	0.307589	-2.99982	3.84693	0.000388609	0.0374561	0.0550297	AD	85176679	85180758	10	4079
chr9	1519	0.418008	2.07194	3.84611	0.000389584	0.0374832	0.0533777	AD	74319950	74331658	5	11708
chr4	-1599	0.305122	-2.55453	3.84456	0.000391413	0.0375923	0.0486547	AD	25028641	25033520	16	4879
chr10	4269	0.337089	1.05915	3.83744	0.000399962	0.0383453	0.0307704	AD	116469016	116475283	6	6267
chr1	-1770	0.552504	-2.58071	3.83635	0.000401282	0.0384037	0.0252568	AD	17287205	17288394	5	1189
chr12	922	0.272027	1.51563	3.83453	0.000403499	0.0384797	0.0193288	AD	10999279	11005841	9	6562
chr6	3268	0.294747	0.0390374	3.8351	0.000402808	0.0384797	0.0258692	AD	151694679	151701920	6	7241
chr1	-4246	0.301896	-2.83761	3.83105	0.000407779	0.0388194	0.0200655	AD	42125463	42129921	8	4458
chr9	4029	0.400148	-0.517291	3.82868	0.000410719	0.0389621	0.00182128	AD	129879787	129886655	15	6868
chr5	3486	0.354088	-0.211478	3.82873	0.000410653	0.0389621	0.00075022	AD	81144352	81153185	9	8833
chr12	8094	-0.330168	3.49411	-3.82677	0.000413102	0.0390836	0.00643018	AD	132325071	132330088	14	5017
chr12	3217	0.289135	-1.16608	3.82649	0.000413445	0.0390836	0.00766811	AD	53886067	53890222	12	4155
chr11	-473	0.244554	-1.84457	3.82128	0.000420022	0.0392932	-0.0132636	AD	3662967	3666662	21	3695
chr17	4465	0.202191	-1.24364	3.82134	0.00041994	0.0392932	-0.0145295	AD	43337965	43340758	9	2793
chr4	10	0.342689	-1.78736	3.82159	0.000419628	0.0392932	-0.00676594	AD	52910140	52921007	23	10867
chr7	-2845	0.266638	2.28277	3.82207	0.00041902	0.0392932	-0.0129133	AD	43283855	43291318	13	7463
chr8	6360	0.249871	3.12897	3.82228	0.000418749	0.0392932	-0.00795219	AD	134486065	134491307	9	5242
chr11	743	0.482828	2.15961	3.82379	0.000416839	0.0392932	-0.0031175	AD	64146487	64147847	7	1360
chr18	2685	0.272894	-3.02962	3.81855	0.0004235	0.0393462	-0.0240513	AD	76729527	76741157	36	11630
chr19	4382	0.24057	0.306067	3.81886	0.000423103	0.0393462	-0.0116634	AD	38039469	38042472	18	3003
chr4	1764	0.339708	1.52481	3.81947	0.000422331	0.0393462	-0.0145416	AD	112244726	112258400	5	13674
chr2	70	0.407102	-1.43496	3.81982	0.000421885	0.0393462	-0.0207749	AD	96778750	96786040	17	7290
chr12	6580	-0.264873	3.02222	-3.81583	0.00042701	0.0395912	-0.0333838	AD	113599306	113603677	10	4371
chr7	4556	0.370185	0.361773	3.81537	0.000427601	0.0395912	-0.0254274	AD	151247674	151253902	5	6228
chr17	4561	0.374976	2.04097	3.81416	0.000429162	0.0396678	-0.0262928	AD	44084953	44088248	6	3295
chr2	6006	0.262773	1.28376	3.81261	0.000431178	0.0397861	-0.0284022	AD	225847045	225851205	6	4160
chr1	-3327	0.358386	-3.27469	3.80725	0.00043822	0.0398242	-0.0550581	AD	32226222	32232407	22	6185
chr1	-6130	0.284613	1.49593	3.80759	0.000437779	0.0398242	-0.0508774	AD	67154905	67160179	5	5274
chr16	312	0.25996	2.1813	3.80831	0.000436823	0.0398242	-0.0430779	AD	50246684	50247974	5	1290
chr14	1337	0.301057	-1.87116	3.80856	0.000436494	0.0398242	-0.0414081	AD	50151270	50155771	15	4501
chr7	-721	0.276371	-2.91174	3.80901	0.000435903	0.0398242	-0.0382122	AD	6651748	6655973	13	4225
chr6	-4728	0.306591	-2.5984	3.80906	0.00043584	0.0398242	-0.0403846	AD	43420838	43424411	13	3573
chr19	1521	0.338083	-4.6059	3.80913	0.00043574	0.0398242	-0.0476758	AD	8407443	8408509	10	1066
chr11	3667	0.324854	-2.13382	3.8093	0.000435515	0.0398242	-0.0397594	AD	109291380	109297903	20	6523
chr20	789	0.309801	1.62011	3.81129	0.000432904	0.0398242	-0.0396238	AD	11904522	11910646	5	6124
chr4	1024	0.290041	-3.50261	3.80525	0.000440875	0.0398646	-0.0584671	AD	87503795	87517859	22	14064
chr20	2794	0.268359	-0.21264	3.80527	0.000440851	0.0398646	-0.0494417	AD	44685203	44692501	10	7298
chr15	1654	0.260095	-1.82905	3.80618	0.000439648	0.0398646	-0.0506533	AD	48934176	48941133	16	6957
chr2	6741	-0.315413	2.49059	-3.80303	0.000443841	0.0399507	-0.0677721	AD	238031181	238034109	5	2928
chr3	-2997	0.321749	1.10626	3.80288	0.000444045	0.0399507	-0.0678685	AD	57386362	57387745	6	1383
chr3	-1917	0.280674	-0.280518	3.80343	0.000443309	0.0399507	-0.0635914	AD	40517847	40526345	14	8498
chr17	7843	0.318975	-0.0332337	3.79996	0.000447975	0.0399718	-0.0662054	AD	77069613	77070844	8	1231
chr2	-4362	0.271932	-0.89815	3.80011	0.000447775	0.0399718	-0.0730635	AD	79216742	79221824	9	5082
chr13	777	0.256063	2.55868	3.8003	0.000447519	0.0399718	-0.0704926	AD	33639059	33646763	10	7704
chr4	132	0.278529	2.18351	3.80046	0.000447304	0.0399718	-0.0652968	AD	56159885	56162616	5	2731
chr6	4222	0.322949	2.2933	3.80154	0.000445853	0.0399718	-0.0714668	AD	169974571	169981953	12	7382
chr1	5717	0.267736	1.03945	3.7988	0.000449558	0.040047	-0.0679213	AD	236629477	236636174	5	6697
chr7	-3187	0.265116	0.0290161	3.79727	0.000451628	0.0400992	-0.0811955	AD	47608223	47612964	9	4741
chr6	4003	0.223908	-3.70963	3.7975	0.000451327	0.0400992	-0.075863	AD	166752392	166756786	11	4394
chr2	3046	0.269603	0.933997	3.79537	0.000454226	0.0401322	-0.083595	AD	162357826	162364924	9	7098
chr11	3215	0.23829	1.72295	3.79538	0.000454219	0.0401322	-0.0828319	AD	100709217	100712972	6	3755
chr7	1591	0.388576	-1.43519	3.79609	0.000453242	0.0401322	-0.0841637	AD	96619068	96622709	7	3641
chr13	1017	0.219893	1.82456	3.79271	0.000457898	0.0401939	-0.0908348	AD	39564046	39566222	6	2176
chr1	-79	0.215801	-1.39885	3.79281	0.000457753	0.0401939	-0.0817265	AD	1138931	1144203	17	5272
chr17	4462	0.310616	-3.46254	3.79348	0.000456828	0.0401939	-0.0860563	AD	43324001	43325791	12	1790
chr1	-2172	0.332627	-2.48002	3.79385	0.000456313	0.0401939	-0.0887717	AD	20875095	20880663	17	5568
chr16	-1012	0.299465	1.14865	3.78949	0.000462364	0.0405202	-0.0959929	AD	6622517	6624293	10	1776
chr11	4394	-0.254949	-2.48508	-3.78729	0.000465432	0.0405917	-0.110819	AD	118431471	118437568	19	6097
chr19	6034	0.346692	0.55904	3.78729	0.000465432	0.0405917	-0.0979495	AD	49222487	49226001	14	3514
chr13	3553	0.360408	1.97253	3.78776	0.000464774	0.0405917	-0.102626	AD	110566468	110577436	5	10968
chr14	1287	0.439543	1.18286	3.78491	0.000468788	0.0407529	-0.118113	AD	47812319	47813192	6	873
chr15	1772	0.241449	-3.41335	3.78518	0.000468414	0.0407529	-0.111215	AD	50975608	50982364	14	6756
chr2	5682	0.281167	-3.79127	3.78369	0.000470517	0.0407721	-0.114371	AD	219856889	219861653	23	4764
chr3	-705	0.253769	2.05794	3.78408	0.000469958	0.0407721	-0.109788	AD	14345227	14349059	10	3832
chr1	-4141	0.267547	-1.19637	3.77691	0.000480232	0.0415473	-0.134446	AD	41128556	41134801	16	6245
chr1	5499	0.196487	-0.727737	3.77585	0.000481761	0.0416131	-0.134723	AD	233430241	233435522	16	5281
chr5	4238	0.199995	-2.71745	3.7736	0.000485042	0.0418296	-0.139787	AD	102089184	102096974	17	7790
chr3	-598	0.297495	2.70275	3.77289	0.000486074	0.0418519	-0.143575	AD	12969256	12976288	5	7032
chr10	3630	0.416163	1.45253	3.77146	0.000488168	0.0419654	-0.147251	AD	104796373	104804663	5	8290
chr18	1895	0.322135	1.39983	3.76802	0.000493251	0.0420679	-0.158995	AD	55445753	55456889	7	11136
chr9	562	0.32781	-3.22892	3.76807	0.000493179	0.0420679	-0.154341	AD	17578174	17583287	14	5113
chr14	4824	0.262877	-0.546364	3.76869	0.000492267	0.0420679	-0.155839	AD	101034236	101039724	18	5488
chr13	2475	0.219296	0.996997	3.76915	0.000491582	0.0420679	-0.148634	AD	79855469	79864802	5	9333
chr7	4416	0.223684	-1.86868	3.76965	0.000490844	0.0420679	-0.149641	AD	149567078	149571732	27	4654
chr9	2551	0.360876	2.66814	3.76624	0.000495905	0.0420951	-0.166345	AD	98491016	98495510	5	4494
chr10	-1979	0.351755	0.535897	3.76643	0.000495626	0.0420951	-0.16767	AD	33561323	33568029	6	6706
chr3	-663	0.357933	-0.53279	3.76646	0.00049558	0.0420951	-0.162782	AD	13695666	13701374	6	5708
chr5	7266	0.344577	-1.9336	3.76477	0.000498096	0.0422148	-0.172898	AD	166998728	167001123	7	2395
chr12	5624	0.339388	-2.70446	3.76419	0.000498975	0.0422231	-0.163376	AD	100965172	100971659	13	6487
chr9	2831	0.274466	-1.96966	3.76342	0.000500127	0.0422545	-0.169192	AD	103787211	103793011	14	5800
chr15	3776	0.2054	0.369222	3.76272	0.000501184	0.0422777	-0.178642	AD	78555890	78562100	23	6210
chr20	4235	0.326353	-3.36581	3.76175	0.000502654	0.0423357	-0.169097	AD	61638420	61644999	16	6579
chr19	94	0.295004	-1.26263	3.76011	0.000505132	0.0424783	-0.17432	AD	675390	677895	9	2505
chr9	4624	-0.307641	3.31825	-3.75633	0.00051091	0.0426985	-0.187646	AD	137642275	137650095	5	7820
chr8	5412	0.295672	0.953561	3.75636	0.000510864	0.0426985	-0.177621	AD	119104975	119112130	5	7155
chr1	-240	0.260107	2.33766	3.75685	0.000510108	0.0426985	-0.185165	AD	2189699	2193741	10	4042
chr9	164	0.266907	-3.64737	3.75745	0.000509195	0.0426985	-0.186916	AD	4294020	4301370	23	7350
chr1	-7254	0.259174	-0.425603	3.7542	0.000514187	0.0427083	-0.191497	AD	91852791	91854298	7	1507
chr1	-2274	0.276039	-2.15458	3.75437	0.000513927	0.0427083	-0.19053	AD	21982511	21988494	10	5983
chr7	-47	0.280188	1.90389	3.75476	0.000513323	0.0427083	-0.193866	AD	621876	626434	13	4558
chr2	-3494	0.306138	2.29376	3.75492	0.000513072	0.0427083	-0.188036	AD	64216345	64219540	7	3195
chr22	1183	0.260516	-2.53394	3.75235	0.000517054	0.0428149	-0.192856	AD	29137385	29140725	20	3340
chr2	-3576	0.16408	-2.08534	3.75272	0.000516482	0.0428149	-0.194413	AD	65279215	65284262	15	5047
chr1	-6871	0.391105	1.2686	3.75164	0.000518155	0.0428405	-0.199721	AD	85164407	85170968	5	6561
chr5	7981	-0.291332	1.38164	-3.74967	0.000521238	0.042865	-0.209083	AD	177754142	177762428	9	8286
chr15	778	0.199821	-1.63518	3.74942	0.000521623	0.042865	-0.206168	AD	35259506	35264425	16	4919
chr18	2194	0.329997	-0.564083	3.75019	0.000520422	0.042865	-0.210555	AD	61598271	61607469	10	9198
chr16	-259	0.335452	0.4581	3.75042	0.000520054	0.042865	-0.207878	AD	1293912	1297924	8	4012
chr19	6607	0.327473	-0.999512	3.7484	0.000523218	0.0429309	-0.217325	AD	52838590	52842016	15	3426
chr12	2499	0.236775	-3.10861	3.74698	0.000525462	0.0430496	-0.212364	AD	45441969	45448215	18	6246
chr1	-2879	0.354621	0.317779	3.745	0.000528589	0.043175	-0.220494	AD	27423946	27427064	7	3118
chr2	-4511	0.452791	0.785993	3.74532	0.000528082	0.043175	-0.2237	AD	85025863	85035637	6	9774
chr1	2001	0.39052	0.949095	3.74318	0.000531487	0.0433463	-0.228813	AD	174981492	174985071	5	3579
chr9	2751	0.307644	2.09839	3.74194	0.000533474	0.0433775	-0.23543	AD	101832044	101839049	5	7005
chr9	1562	0.230693	2.03623	3.74226	0.000532957	0.0433775	-0.219015	AD	75135995	75141975	9	5980
chr8	2276	0.687166	0.983584	3.74119	0.000534664	0.0434089	-0.228016	AD	41647227	41651695	5	4468
chr19	78	-0.664609	2.15316	-3.7399	0.000536745	0.0434858	-0.231539	AD	613111	615021	6	1910
chr10	3371	0.333574	-0.018969	3.73961	0.000537219	0.0434858	-0.22824	AD	101872003	101878520	10	6517
chr11	1531	0.537981	-0.285389	3.73449	0.000545522	0.0435708	-0.2367	AD	70690915	70693404	5	2489
chr14	5359	0.217874	0.555045	3.7347	0.000545187	0.0435708	-0.238748	AD	105830248	105832888	9	2640
chr12	6897	0.255662	-1.8164	3.73494	0.00054479	0.0435708	-0.241303	AD	117534043	117540072	16	6029
chr1	4905	0.262442	1.89305	3.73516	0.000544427	0.0435708	-0.241318	AD	225766155	225769034	5	2879
chr5	7477	0.43906	-3.43427	3.73645	0.00054233	0.0435708	-0.241249	AD	170739853	170745405	17	5552
chr10	-787	0.388649	2.62961	3.73694	0.000541529	0.0435708	-0.243038	AD	11940635	11944468	7	3833
chr6	4266	0.366346	1.68972	3.73697	0.000541484	0.0435708	-0.238007	AD	170571143	170576799	15	5656
chr15	5009	0.323459	-2.89029	3.73758	0.000540487	0.0435708	-0.241022	AD	96887867	96892116	17	4249
chr1	-271	0.326453	-0.525305	3.73797	0.000539854	0.0435708	-0.231915	AD	2371057	2377415	12	6358
chr13	3661	0.251787	3.31154	3.73357	0.000547037	0.0436275	-0.246016	AD	111932857	111938804	13	5947
chr12	8155	0.268274	2.25845	3.73198	0.00054964	0.0437061	-0.25303	AD	132882872	132887349	12	4477
chr12	3081	0.236591	-1.37424	3.73216	0.000549351	0.0437061	-0.2581	AD	52624266	52627576	16	3310
chr3	396	-0.192834	-3.1044	-3.72933	0.000554024	0.0437472	-0.259742	AD	105586684	105591430	14	4746
chr20	4098	-0.367002	2.63847	-3.72825	0.000555818	0.0437472	-0.270862	AD	60466703	60470267	7	3564
chr9	589	-0.366261	0.372555	-3.72814	0.00055601	0.0437472	-0.25766	AD	18437917	18442735	5	4818
chr9	1707	0.318226	-3.14412	3.72777	0.00055663	0.0437472	-0.270207	AD	79625269	79635445	26	10176
chr4	2987	0.22983	-0.570083	3.72852	0.00055537	0.0437472	-0.253014	AD	154669984	154682645	18	12661
chr8	4703	0.373493	-1.17526	3.72947	0.000553792	0.0437472	-0.259117	AD	101919373	101927762	8	8389
chr13	3242	0.393698	-3.64483	3.73012	0.000552722	0.0437472	-0.260833	AD	102568345	102572300	13	3955
chr1	5921	0.265815	1.68339	3.73044	0.000552191	0.0437472	-0.260028	AD	240927227	240934971	6	7744
chr20	3588	0.168896	-2.66003	3.72628	0.00055912	0.0437522	-0.255871	AD	55041057	55045804	16	4747
chr14	5353	0.368759	-2.13819	3.72669	0.000558432	0.0437522	-0.274792	AD	105779532	105784090	26	4558
chr5	1905	0.278948	-2.31348	3.72672	0.000558371	0.0437522	-0.266551	AD	43118177	43125550	14	7373
chr20	196	-0.367443	3.30502	-3.72525	0.000560848	0.0437751	-0.27919	AD	2378530	2384464	8	5934
chr17	6249	0.261076	-0.695813	3.72514	0.000561032	0.0437751	-0.273358	AD	62960270	62964059	9	3789
chr7	-3458	0.217812	2.82992	3.72415	0.000562693	0.0438414	-0.27968	AD	53099739	53106426	13	6687
chr1	-4370	0.419931	-1.92388	3.72304	0.000564573	0.0438615	-0.277673	AD	43533796	43540290	8	6494
chr12	7434	0.264547	1.38604	3.7232	0.000564297	0.0438615	-0.281033	AD	123762934	123768246	6	5312
chr5	7070	0.228031	-2.98957	3.72212	0.000566116	0.0439182	-0.278382	AD	159733301	159743203	14	9902
chr8	2321	0.262577	0.239772	3.72149	0.000567192	0.0439387	-0.276059	AD	42234614	42236255	11	1641
chr5	5455	0.308675	2.49711	3.72002	0.000569687	0.0439431	-0.288591	AD	132323674	132333918	6	10244
chr6	1132	0.396502	-2.85483	3.72031	0.000569205	0.0439431	-0.288879	AD	101835044	101842034	12	6990
chr12	3054	0.274088	-2.66479	3.7208	0.000568372	0.0439431	-0.290971	AD	52414651	52421037	18	6386
chr1	-132	-0.294509	3.80396	-3.71749	0.000574029	0.043952	-0.282079	AD	1462754	1465190	7	2436
chr3	4093	0.303046	-1.51973	3.71616	0.000576305	0.043952	-0.294109	AD	186539910	186549413	15	9503
chr2	583	0.300148	-1.4685	3.71626	0.000576145	0.043952	-0.303914	AD	105937484	105946882	14	9398
chr19	2665	0.278278	-2.61502	3.71652	0.0005757	0.043952	-0.284115	AD	16582048	16585897	11	3849
chr11	-1688	0.243335	-4.18415	3.71664	0.00057549	0.043952	-0.293728	AD	18415641	18419598	23	3957
chr6	2298	0.308455	-3.66607	3.71819	0.000572827	0.043952	-0.279777	AD	132126370	132133193	15	6823
chr12	1866	0.315326	-2.25935	3.71854	0.000572228	0.043952	-0.294998	AD	28124665	28131525	13	6860
chr17	7991	0.227617	3.24459	3.71909	0.000571276	0.043952	-0.292875	AD	78078605	78082532	16	3927
chr22	398	-0.26214	4.2266	-3.71563	0.000577228	0.0439604	-0.302197	AD	20936069	20941639	10	5570
chr10	3553	-0.348349	2.68396	-3.71309	0.000581625	0.0441708	-0.296187	AD	103956818	103962372	7	5554
chr6	-340	0.283304	1.61802	3.71346	0.000580995	0.0441708	-0.289913	AD	2985361	2988723	6	3362
chr11	321	0.173899	1.64283	3.71165	0.000584134	0.0442991	-0.30375	AD	60195729	60197138	6	1409
chr2	1814	0.232982	-0.718602	3.70366	0.000598254	0.0451169	-0.325791	AD	132429054	132433923	11	4869
chr15	3628	0.314724	-4.15118	3.70403	0.00059761	0.0451169	-0.334675	AD	76627594	76630660	18	3066
chr2	-1204	0.182923	-3.49506	3.70428	0.000597158	0.0451169	-0.330322	AD	20422849	20428129	23	5280
chr3	2624	0.29488	2.18656	3.7045	0.000596759	0.0451169	-0.323499	AD	152066605	152075029	5	8424
chr1	285	0.220444	1.36883	3.70012	0.000604622	0.0452187	-0.342294	AD	150127660	150135546	11	7886
chr17	7503	0.406177	2.04589	3.70025	0.000604389	0.0452187	-0.333599	AD	74905899	74908800	7	2901
chr1	-4944	0.327143	-3.83292	3.70065	0.000603675	0.0452187	-0.33561	AD	50882910	50886969	15	4059
chr7	4956	0.226215	1.84508	3.70077	0.000603458	0.0452187	-0.328362	AD	157189721	157195815	14	6094
chr2	4922	0.335134	1.33975	3.70077	0.000603456	0.0452187	-0.342066	AD	204547598	204555086	6	7488
chr16	2588	0.287943	-2.50241	3.70123	0.000602621	0.0452187	-0.330182	AD	80838092	80840984	10	2892
chr19	7444	0.257603	-3.16824	3.69752	0.000609338	0.0453207	-0.344718	AD	58986321	58988526	13	2205
chr1	6232	0.310866	3.51243	3.69754	0.000609294	0.0453207	-0.338484	AD	246012677	246019678	5	7001
chr2	3528	0.340776	-1.55372	3.69789	0.000608657	0.0453207	-0.353375	AD	172941226	172949481	18	8255
chr2	3348	0.219645	2.1329	3.69831	0.000607905	0.0453207	-0.340321	AD	169756885	169758856	9	1971
chr4	-2451	0.26617	1.8351	3.6967	0.000610827	0.045369	-0.335494	AD	47813673	47815126	5	1453
chr1	5082	-0.351075	1.32025	-3.68702	0.000628726	0.0453771	-0.370799	AD	228140125	228141997	5	1872
chr17	2	-0.251446	4.44529	-3.68441	0.000633652	0.0453771	-0.388724	AD	5999	8323	7	2324
chr12	5110	0.345817	1.95945	3.68399	0.000634434	0.0453771	-0.385642	AD	92821901	92823161	5	1260
chr17	965	0.302959	-0.726459	3.68405	0.000634336	0.0453771	-0.386389	AD	7281037	7284662	16	3625
chr10	952	0.34271	1.98383	3.68434	0.000633783	0.0453771	-0.387124	AD	63621308	63629580	5	8272
chr19	6818	0.350829	-3.78312	3.6845	0.000633483	0.0453771	-0.38299	AD	54410030	54412993	10	2963
chr14	1004	0.294429	-2.76722	3.68558	0.000631449	0.0453771	-0.380729	AD	37133116	37136391	13	3275
chr2	488	0.28548	1.41143	3.6861	0.000630471	0.0453771	-0.374976	AD	103370749	103380653	7	9904
chr18	2730	0.280006	2.22841	3.68621	0.000630249	0.0453771	-0.371757	AD	77407785	77417258	8	9473
chr1	2302	0.302454	2.15192	3.68663	0.000629469	0.0453771	-0.359949	AD	180188906	180196129	5	7223
chr13	937	0.30993	1.43248	3.68692	0.000628928	0.0453771	-0.381471	AD	37414106	37425284	7	11178
chr18	1111	0.200679	-2.93549	3.68709	0.000628605	0.0453771	-0.368603	AD	32820085	32826525	18	6440
chr12	5766	0.245146	1.26473	3.68737	0.000628078	0.0453771	-0.374779	AD	103572213	103575409	6	3196
chr18	1570	0.210843	-3.91323	3.68785	0.000627183	0.0453771	-0.37231	AD	46475244	46482439	22	7195
chr5	3703	0.315183	-2.33652	3.68807	0.000626775	0.0453771	-0.367089	AD	87959611	87965301	11	5690
chr7	4867	0.289835	2.39193	3.68845	0.000626053	0.0453771	-0.374714	AD	156108905	156113848	8	4943
chr19	6882	0.301636	-0.722322	3.6886	0.000625774	0.0453771	-0.37781	AD	54784318	54786282	13	1964
chr6	1042	0.307886	-2.6467	3.6891	0.000624852	0.0453771	-0.373754	AD	99287924	99299331	30	11407
chr5	1852	0.25337	-3.32162	3.69027	0.000622666	0.0453771	-0.366433	AD	41900408	41904694	14	4286
chr16	-3008	0.287612	-3.36201	3.69032	0.000622574	0.0453771	-0.364019	AD	29821824	29824599	18	2775
chr2	5854	0.286973	-3.26223	3.69038	0.000622457	0.0453771	-0.370336	AD	223166435	223172329	26	5894
chr12	2131	0.229921	-0.681229	3.69098	0.000621356	0.0453771	-0.362359	AD	32685592	32688366	5	2774
chr12	2325	0.314188	-2.60918	3.69105	0.000621218	0.0453771	-0.365118	AD	41085286	41092007	22	6721
chr16	2386	0.300172	1.48301	3.69144	0.00062049	0.0453771	-0.356059	AD	78055075	78056736	7	1661
chr6	3119	0.315548	2.05934	3.69208	0.00061932	0.0453771	-0.356912	AD	149287662	149295148	6	7486
chr22	3012	0.32669	-2.60075	3.69249	0.000618551	0.0453771	-0.366133	AD	46463543	46467577	12	4034
chr16	3824	0.405216	-4.29982	3.69488	0.000614151	0.0453771	-0.35618	AD	89987784	89990493	17	2709
chr9	3822	0.374397	1.08766	3.69541	0.000613181	0.0453771	-0.355615	AD	126558932	126569749	5	10817
chr19	2310	0.417907	-1.98521	3.68305	0.000636216	0.0453845	-0.382756	AD	14087383	14090393	6	3010
chr8	1520	0.237215	2.42426	3.68323	0.000635876	0.0453845	-0.373234	AD	27372347	27382097	6	9750
chr6	1104	0.300523	1.44591	3.68214	0.000637949	0.0454482	-0.381954	AD	100873520	100882035	7	8515
chr19	165	0.242519	-2.25833	3.6812	0.000639742	0.0454562	-0.37357	AD	998978	1001892	6	2914
chr12	807	0.238893	1.5149	3.68138	0.000639404	0.0454562	-0.384339	AD	9386870	9393578	14	6708
chr4	3600	0.290867	2.69015	3.68038	0.000641306	0.0455075	-0.395723	AD	176390849	176394153	7	3304
chr8	6662	0.275632	2.98918	3.6796	0.000642794	0.0455533	-0.390409	AD	141305245	141314949	8	9704
chr14	2046	0.265008	-1.57715	3.67909	0.000643784	0.0455637	-0.403053	AD	60383037	60389786	14	6749
chr11	261	0.226026	-3.41518	3.67828	0.000645336	0.0456139	-0.394813	AD	59378927	59384295	16	5368
chr3	-664	-0.307949	2.46345	-3.67214	0.000657234	0.0458277	-0.403076	AD	13703297	13708954	6	5657
chr1	-7456	0.259346	0.907519	3.6689	0.000663617	0.0458277	-0.405655	AD	94556603	94562632	10	6029
chr12	5389	0.282468	2.15021	3.66915	0.000663129	0.0458277	-0.412189	AD	96359373	96362978	5	3605
chr10	3307	0.361308	-0.790605	3.66915	0.000663128	0.0458277	-0.416577	AD	101085028	101091481	21	6453
chr15	3353	0.408125	-2.43497	3.66965	0.000662141	0.0458277	-0.414776	AD	73606856	73611614	8	4758
chr4	-1260	0.278965	2.38879	3.66999	0.000661473	0.0458277	-0.418592	AD	16504379	16510736	5	6357
chr12	285	0.481567	1.29946	3.67003	0.000661376	0.0458277	-0.41778	AD	3239538	3244042	6	4504
chr13	398	0.241188	-1.80113	3.67023	0.000660991	0.0458277	-0.426399	AD	26620612	26628537	22	7925
chr2	4787	0.238648	2.45156	3.67036	0.000660734	0.0458277	-0.415938	AD	202221892	202228537	5	6645
chr1	1680	0.184132	-1.71884	3.6709	0.000659674	0.0458277	-0.422953	AD	169072072	169076388	17	4316
chr4	-55	0.283431	2.72467	3.67131	0.000658876	0.0458277	-0.4184	AD	715872	722598	24	6726
chr4	890	0.208868	-2.23663	3.6733	0.000654977	0.0458277	-0.417992	AD	83714064	83722528	22	8464
chr1	-1440	0.328008	-2.60032	3.67374	0.000654117	0.0458277	-0.41681	AD	13906610	13911964	24	5354
chr5	6654	0.196799	-0.206782	3.67397	0.000653681	0.0458277	-0.405774	AD	151129446	151139436	20	9990
chr6	-2983	0.20116	3.05367	3.67427	0.000653081	0.0458277	-0.406516	AD	30306285	30310315	31	4030
chr10	5390	0.301521	3.13591	3.67511	0.000651453	0.0458277	-0.397602	AD	133208486	133209811	7	1325
chr2	6494	0.236103	2.59696	3.67552	0.000650654	0.0458277	-0.402039	AD	234649204	234655709	11	6505
chr12	293	0.254544	-2.51772	3.67606	0.000649619	0.0458277	-0.408369	AD	3308349	3313713	12	5364
chr15	1401	0.240094	-2.98796	3.66415	0.000673055	0.0464202	-0.438289	AD	44484200	44491871	16	7671
chr16	-3011	-0.37937	0.129087	-3.66289	0.00067558	0.0465287	-0.443425	AD	29836211	29838413	5	2202
chr22	1078	-0.286708	2.65999	-3.66004	0.000681335	0.0465287	-0.435275	AD	27598809	27600148	6	1339
chr2	-225	-0.193079	2.47666	-3.6595	0.000682435	0.0465287	-0.429616	AD	3146960	3153332	11	6372
chr7	4827	0.226011	-4.08311	3.65826	0.000684954	0.0465287	-0.451909	AD	155600093	155605094	20	5001
chr9	1160	0.368104	-0.81756	3.6585	0.000684475	0.0465287	-0.448295	AD	37002510	37011598	11	9088
chr1	-1342	0.323088	0.996599	3.65857	0.000684323	0.0465287	-0.456348	AD	12181905	12186307	8	4402
chr3	1114	0.280137	2.85807	3.65886	0.000683743	0.0465287	-0.442808	AD	122417401	122420200	8	2799
chr9	3910	0.252432	-3.07756	3.65992	0.000681579	0.0465287	-0.452186	AD	128001763	128004908	17	3145
chr5	7914	0.282444	2.51233	3.65992	0.000681576	0.0465287	-0.430622	AD	176890470	176897583	7	7113
chr3	1944	0.209883	2.60032	3.65994	0.000681543	0.0465287	-0.4474	AD	136671281	136679793	9	8512
chr5	5446	0.359508	2.37877	3.66087	0.000679664	0.0465287	-0.44875	AD	132174351	132177900	5	3549
chr17	5746	0.264677	-2.71878	3.6617	0.000677986	0.0465287	-0.440555	AD	57408255	57412146	10	3891
chr9	2526	0.317793	0.232077	3.65694	0.000687641	0.0465358	-0.451779	AD	98109802	98115754	7	5952
chr4	4037	0.286113	-0.820672	3.65697	0.00068759	0.0465358	-0.451432	AD	188913931	188926337	21	12406
chr11	4951	0.287686	2.34573	3.65709	0.000687344	0.0465358	-0.449991	AD	124502244	124506266	5	4022
chr9	3625	-0.222246	-0.442402	-3.65599	0.000689592	0.0465524	-0.461642	AD	123339570	123350028	11	10458
chr9	4843	0.244802	-1.67042	3.65389	0.000693912	0.0465524	-0.454345	AD	140115474	140122076	21	6602
chr9	4827	0.253121	-1.61239	3.65407	0.000693534	0.0465524	-0.455287	AD	139968626	139975283	14	6657
chr3	-2891	0.366672	-3.33112	3.65463	0.000692388	0.0465524	-0.460671	AD	55515017	55519186	27	4169
chr1	-1691	0.329387	0.240078	3.65464	0.000692354	0.0465524	-0.460166	AD	16488465	16491125	5	2660
chr6	2462	0.221123	0.887219	3.65479	0.000692046	0.0465524	-0.461756	AD	135334301	135342921	6	8620
chr9	3	0.461523	-2.46351	3.65543	0.000690748	0.0465524	-0.464614	AD	62939	73835	6	10896
chr22	2702	0.425815	-2.21474	3.65252	0.000696732	0.0465682	-0.472421	AD	43738427	43742573	12	4146
chr1	-848	0.234695	-2.01275	3.65254	0.0006967	0.0465682	-0.464046	AD	7829296	7834809	17	5513
chr13	217	0.245209	-0.867502	3.65274	0.000696287	0.0465682	-0.467422	AD	23486009	23493069	11	7060
chr12	6560	0.28822	2.39048	3.65168	0.000698477	0.0466272	-0.461938	AD	113455639	113457399	5	1760
chr11	5453	0.381491	2.36044	3.65061	0.000700708	0.0467185	-0.471937	AD	130736059	130738927	5	2868
chr8	2067	0.168352	-3.53733	3.6485	0.000705107	0.0468961	-0.461252	AD	38236714	38246696	28	9982
chr10	4797	0.292389	-3.72585	3.64867	0.000704761	0.0468961	-0.461203	AD	124889295	124896232	24	6937
chr3	-3647	0.236046	2.4259	3.64762	0.000706947	0.0469031	-0.475543	AD	71292739	71298545	12	5806
chr3	-714	0.30695	-1.7938	3.64802	0.000706114	0.0469031	-0.479742	AD	14441256	14446645	15	5389
chr11	1082	0.318925	-1.71477	3.64495	0.000712588	0.0469319	-0.474276	AD	66821665	66826667	15	5002
chr19	1687	0.330189	-2.03428	3.64518	0.000712092	0.0469319	-0.484062	AD	10022659	10025507	7	2848
chr12	7892	0.271325	1.29547	3.64525	0.000711948	0.0469319	-0.481248	AD	130333393	130339578	12	6185
chr19	5264	0.308686	-0.72531	3.64563	0.000711153	0.0469319	-0.47995	AD	44200634	44203913	7	3279
chr5	889	0.216543	-3.32746	3.64584	0.000710697	0.0469319	-0.470309	AD	16462492	16469294	16	6802
chr9	1244	0.161255	1.13617	3.64617	0.00071	0.0469319	-0.482755	AD	38353668	38363502	9	9834
chr3	1193	0.258866	-2.24024	3.64334	0.000715989	0.0470985	-0.494562	AD	123597199	123607235	15	10036
chr16	2011	0.244001	2.57171	3.64226	0.000718293	0.0471353	-0.497958	AD	72827803	72830284	10	2481
chr17	1916	0.273606	-2.46434	3.6424	0.000717999	0.0471353	-0.485153	AD	17397972	17401108	10	3136
chr9	2940	0.248274	-1.79998	3.64091	0.000721176	0.0472099	-0.496045	AD	108206805	108214040	13	7235
chr11	232	0.319539	2.36791	3.64127	0.000720396	0.0472099	-0.49832	AD	58956662	58962253	5	5591
chr14	5118	0.305153	-0.356239	3.63853	0.000726282	0.0473151	-0.50487	AD	103744086	103751361	12	7275
chr14	4719	0.36623	-2.00167	3.63863	0.000726067	0.0473151	-0.509267	AD	100107154	100112250	15	5096
chr2	1737	0.301792	-0.675839	3.6393	0.000724625	0.0473151	-0.497445	AD	131126377	131132828	12	6451
chr12	7984	0.352597	-1.28995	3.63968	0.000723821	0.0473151	-0.485012	AD	131303016	131306241	13	3225
chr1	5266	0.363383	1.2467	3.63686	0.000729893	0.0474931	-0.507889	AD	230344452	230350520	6	6068
chr4	-26	0.358971	-2.53244	3.6359	0.00073197	0.047571	-0.514337	AD	467047	472505	9	5458
chr14	2241	0.356423	-3.1992	3.63258	0.000739218	0.0477551	-0.523126	AD	63511872	63518263	12	6391
chr13	1118	0.332657	1.24484	3.63271	0.000738931	0.0477551	-0.515324	AD	41560563	41567415	5	6852
chr19	6309	0.534074	-3.2142	3.63316	0.000737944	0.0477551	-0.508223	AD	50860534	50862121	10	1587
chr10	1463	0.283693	0.362864	3.63339	0.000737429	0.0477551	-0.5243	AD	73000505	73005575	7	5070
chr14	5232	0.228344	2.18185	3.63359	0.000736997	0.0477551	-0.511811	AD	104797641	104803942	11	6301
chr1	3837	0.243287	-1.65492	3.63199	0.000740506	0.0477812	-0.52505	AD	207623534	207628477	15	4943
chr3	2032	0.244314	-3.19229	3.63134	0.000741929	0.0478159	-0.523562	AD	138658878	138669434	38	10556
chr14	1945	0.254503	-1.46685	3.63024	0.000744349	0.0479148	-0.532298	AD	58858888	58864030	16	5142
chr3	1559	0.384543	1.71864	3.62967	0.000745613	0.0479391	-0.528323	AD	128796158	128801132	5	4974
chr12	4113	0.380716	1.49146	3.62866	0.000747844	0.0480254	-0.532804	AD	68737061	68743928	5	6867
chr11	173	0.301202	2.94591	3.62762	0.00075015	0.0480594	-0.517915	AD	57995632	57996779	9	1147
chr12	5809	0.309203	-3.68977	3.62767	0.000750051	0.0480594	-0.532012	AD	104233595	104237895	12	4300
chr17	7740	-0.42306	2.23643	-3.62077	0.000765533	0.0482382	-0.559121	AD	76437009	76439304	5	2295
chr21	262	-0.391601	3.11618	-3.62055	0.000766036	0.0482382	-0.545347	AD	21272143	21272687	5	544
chr16	1828	-0.346546	1.19636	-3.61944	0.000768557	0.0482382	-0.541466	AD	70778551	70780947	7	2396
chr12	2745	-0.25929	-2.74603	-3.61793	0.000771994	0.0482382	-0.546299	AD	49109780	49113738	11	3958
chr16	-272	-0.429197	2.41719	-3.61645	0.000775386	0.0482382	-0.547922	AD	1361756	1363957	7	2201
chr2	349	0.296762	-2.85886	3.61612	0.000776136	0.0482382	-0.568871	AD	101428924	101437415	23	8491
chr16	-1453	0.239521	1.58949	3.61634	0.000775625	0.0482382	-0.560309	AD	11828669	11833132	6	4463
chr3	1127	0.256183	-0.0736485	3.61689	0.000774379	0.0482382	-0.568879	AD	122640625	122651449	23	10824
chr17	4417	0.358053	-3.70889	3.61753	0.000772897	0.0482382	-0.556937	AD	43043737	43045884	10	2147
chr6	-5466	0.313186	-3.08004	3.61787	0.000772139	0.0482382	-0.562756	AD	53222886	53224811	5	1925
chr8	3588	0.295062	2.40158	3.61827	0.000771205	0.0482382	-0.563002	AD	74268733	74271141	7	2408
chr2	-3128	0.323004	1.29578	3.61867	0.000770295	0.0482382	-0.563357	AD	55678519	55684665	8	6146
chr10	1380	0.29005	-2.73557	3.6187	0.000770241	0.0482382	-0.560365	AD	72141375	72147337	15	5962
chr7	-447	0.219789	2.76473	3.61875	0.000770132	0.0482382	-0.561251	AD	3988311	3992592	13	4281
chr15	1924	0.232573	-3.13162	3.61953	0.000768353	0.0482382	-0.539898	AD	53080933	53087599	24	6666
chr11	3735	0.214176	-3.08167	3.61976	0.000767829	0.0482382	-0.537346	AD	110578533	110584727	25	6194
chr17	5259	0.339713	-2.61648	3.61994	0.000767424	0.0482382	-0.552805	AD	50233082	50237844	30	4762
chr11	1406	0.262351	-4.00389	3.62121	0.000764535	0.0482382	-0.537737	AD	69631981	69636823	26	4842
chr1	-1435	0.314078	-3.27204	3.62139	0.000764122	0.0482382	-0.553119	AD	13839065	13843911	20	4846
chr7	-10	0.236858	0.982917	3.62146	0.000763966	0.0482382	-0.553823	AD	114300	121901	17	7601
chr6	2896	0.333494	0.665125	3.62216	0.000762388	0.0482382	-0.553248	AD	144142565	144153894	6	11329
chr3	4220	0.219149	1.9874	3.62398	0.000758281	0.0482382	-0.540445	AD	188571433	188581493	7	10060
chr8	2538	0.22347	-0.28146	3.62414	0.000757934	0.0482382	-0.523887	AD	49782592	49788770	8	6178
chr17	3878	0.300649	1.05487	3.62455	0.000757022	0.0482382	-0.528053	AD	39215894	39217766	8	1872
chr19	797	0.265699	1.38221	3.62526	0.000755412	0.0482382	-0.538952	AD	3966842	3969950	8	3108
chr1	96	0.220059	0.80519	3.62576	0.000754302	0.0482382	-0.538993	AD	145411967	145419115	13	7148
chr1	4831	0.274332	2.56172	3.6153	0.000778034	0.0482452	-0.573235	AD	224398131	224402236	7	4105
chr16	780	0.315207	-3.27286	3.61532	0.000777979	0.0482452	-0.560712	AD	56667262	56669778	11	2516
chr2	3349	0.296549	0.757206	3.61353	0.000782115	0.0484427	-0.568525	AD	169763832	169771024	9	7192
chr19	4843	0.271418	0.29692	3.61248	0.000784547	0.0484823	-0.569717	AD	41058885	41062331	8	3446
chr6	-3297	0.273752	-0.408635	3.61266	0.00078413	0.0484823	-0.579911	AD	32085379	32088661	18	3282
chr1	6156	0.280896	0.132375	3.61135	0.000787161	0.0485329	-0.581089	AD	245017736	245022751	7	5015
chr10	2113	0.34514	-2.31486	3.6115	0.000786806	0.0485329	-0.584219	AD	81198626	81206525	18	7899
chr2	-4482	0.199851	2.15136	3.60961	0.000791227	0.0485621	-0.564403	AD	83743984	83749925	6	5941
chr1	985	0.260022	1.56885	3.60977	0.000790853	0.0485621	-0.565886	AD	158549277	158550711	5	1434
chr21	1618	0.214531	2.35714	3.61022	0.000789801	0.0485621	-0.567996	AD	45299299	45304754	12	5455
chr17	7351	0.230677	3.63921	3.61064	0.000788811	0.0485621	-0.565117	AD	73884958	73889100	8	4142
chr5	4635	0.400597	2.03903	3.60584	0.000800088	0.0486641	-0.59403	AD	112585185	112592733	5	7548
chr7	5087	0.258811	2.4403	3.60585	0.000800063	0.0486641	-0.588867	AD	158275768	158280771	15	5003
chr1	4695	0.264745	1.74602	3.60586	0.000800038	0.0486641	-0.58427	AD	222220712	222227490	6	6778
chr1	-2799	0.254855	-1.53617	3.60595	0.00079983	0.0486641	-0.571807	AD	26685573	26690578	14	5005
chr10	2430	0.272123	2.36905	3.60596	0.000799798	0.0486641	-0.595686	AD	88409000	88414554	9	5554
chr11	1806	0.240097	-3.56779	3.60628	0.000799053	0.0486641	-0.596395	AD	73306367	73310242	17	3875
chr7	1930	0.418155	-2.47103	3.60647	0.000798592	0.0486641	-0.598032	AD	100951358	100953855	7	2497
chr6	1371	0.287253	-2.8105	3.6084	0.000794054	0.0486641	-0.584904	AD	108490371	108499426	25	9055
chr18	625	0.500459	-1.05009	3.6033	0.000806119	0.0489758	-0.600321	AD	14747080	14759044	17	11964
chr2	-4638	0.244313	-1.86866	3.60282	0.000807268	0.0489906	-0.592192	AD	86558802	86568190	25	9388
chr12	7308	0.298501	-1.55323	3.60243	0.000808202	0.0489923	-0.601223	AD	122512410	122519951	15	7541
chr1	5454	0.23224	0.820658	3.60165	0.000810054	0.0490495	-0.580604	AD	232840764	232848116	5	7352
chr8	7016	0.210241	-4.54663	3.60116	0.000811236	0.0490662	-0.607427	AD	145130643	145137259	19	6616
chr6	4119	0.242089	1.61699	3.59893	0.0008166	0.0491159	-0.61426	AD	168548678	168553516	9	4838
chr1	-3602	0.385655	-1.54433	3.59904	0.000816314	0.0491159	-0.613231	AD	35347799	35351903	8	4104
chr1	-3862	0.323384	-0.863041	3.59942	0.000815409	0.0491159	-0.604028	AD	38218080	38223969	11	5889
chr10	-612	0.284025	2.82341	3.59959	0.000814988	0.0491159	-0.59449	AD	8111731	8117508	6	5777
chr8	4177	0.442049	-1.31468	3.59965	0.000814852	0.0491159	-0.603117	AD	91801473	91807857	12	6384
chr21	49	0.286755	-2.49042	3.5979	0.000819068	0.049155	-0.610147	AD	15587812	15589441	9	1629
chr13	2190	0.288231	1.18956	3.59806	0.00081869	0.049155	-0.598071	AD	73028751	73035730	5	6979
chr12	4858	-0.4289	3.19731	-3.59748	0.000820082	0.0491613	-0.61088	AD	86994755	86995819	5	1064
chr1	-292	0.203116	-3.71442	3.59693	0.000821413	0.0491865	-0.615927	AD	2515692	2519920	18	4228
chr10	2594	0.249937	2.96096	3.59655	0.000822338	0.0491874	-0.605612	AD	90711500	90713603	10	2103
chr11	338	-0.224393	2.21865	-3.59554	0.000824794	0.0492254	-0.617142	AD	60496153	60501101	8	4948
chr7	513	0.35721	-1.50978	3.59585	0.000824038	0.0492254	-0.620176	AD	73035294	73041177	17	5883
chr17	3845	0.384505	0.389468	3.59434	0.000827727	0.0492917	-0.623153	AD	38934335	38936834	9	2499
chr15	5269	0.351017	2.33982	3.5944	0.00082757	0.0492917	-0.607278	AD	101099284	101102385	6	3101
chr7	378	0.275578	1.09211	3.59267	0.000831826	0.0493186	-0.621452	AD	70200532	70209588	5	9056
chr12	2881	0.427591	-2.63252	3.5927	0.000831735	0.0493186	-0.632323	AD	50347628	50353780	12	6152
chr2	2239	0.231005	1.73162	3.59275	0.000831626	0.0493186	-0.62463	AD	143682599	143690004	5	7405
chr21	755	0.386336	-3.74893	3.5936	0.00082954	0.0493186	-0.631579	AD	34396221	34402565	23	6344
chr13	1020	0.275037	-3.35634	3.59163	0.000834372	0.0493613	-0.630173	AD	39605855	39614547	19	8692
chr5	6496	0.271135	-2.02123	3.59175	0.00083408	0.0493613	-0.629707	AD	149104673	149115085	21	10412
chr5	5445	0.233944	0.193128	3.58772	0.00084405	0.0498792	-0.640335	AD	132162441	132169240	17	6799
chr8	6907	0.528629	0.929502	3.58698	0.000845896	0.0498793	-0.622681	AD	144119299	144124489	11	5190
chr1	1335	0.270877	1.49269	3.58734	0.000844988	0.0498793	-0.638463	AD	163172649	163175739	6	3090
chr7	-1455	0.292612	2.10213	3.58609	0.000848111	0.0499554	-0.647859	AD	22701589	22708272	13	6683
chr19	3911	0.436854	-2.86398	3.58514	0.000850505	0.0499875	-0.652891	AD	34112111	34114285	16	2174
chr10	512	0.288079	-2.23276	3.5855	0.000849594	0.0499875	-0.643219	AD	51826377	51829712	11	3335
