# Supplementary material for: Artificial Intelligence and Circulating Cell-Free DNA Methylation Profiling: Mechanism and Detection of Alzheimer’s Disease
Source: Cells. 2022 May 25;11(11):1744. doi: 10.3390/cells11111744 (PMC9179874; doi:10.3390/cells11111744)
Supplement: Supplementary file 1 [file cells-11-01744-s001.zip › Supp Table S4.xlsx]

## Sheet: Sheet1
cfDNA-methylation in AD / EPIC arrays
Contrast	Category	Type	OR	Lo	Hi	P	Q
AD	hg19_genes_promoters	All	1.3117	1.22762	1.40083	1.67661455119128e-15	7.90404002704462e-15
AD	hg19_genes_promoters	Hyper-	1.56111	1.44694	1.68333	1.34704601189009e-29	8.89050367847462e-29
AD	hg19_genes_promoters	Hypo-	0.797964	0.692112	0.917074	0.00121835	0.00211607
AD	hg19_genes_1to5kb	All	1.14208	1.05857	1.2312	0.000611158	0.00126051
AD	hg19_genes_1to5kb	Hyper-	1.17481	1.07401	1.2835	0.000421207	0.000926656
AD	hg19_genes_1to5kb	Hypo-	1.06333	0.919329	1.22566	0.397886	0.423858
AD	hg19_cpg_shores	All	1.04663	0.970991	1.12715	0.228559	0.260485
AD	hg19_cpg_shores	Hyper-	1.05531	0.965291	1.15228	0.228911	0.260485
AD	hg19_cpg_shores	Hypo-	1.0254	0.890382	1.17726	0.724299	0.724299
AD	hg19_genes_intergenic	All	0.878432	0.81715	0.943579	0.00032116	0.00075702
AD	hg19_genes_intergenic	Hyper-	0.767896	0.701975	0.838968	1.863780390119e-9	6.83386143043633e-9
AD	hg19_genes_intergenic	Hypo-	1.17314	1.03546	1.32657	0.011505	0.0165072
AD	hg19_cpg_inter	All	0.62995	0.593862	0.668157	1.76267812193469e-54	1.45420945059612e-53
AD	hg19_cpg_inter	Hyper-	0.500964	0.46636	0.537984	4.72068500257431e-84	5.19275350283174e-83
AD	hg19_cpg_inter	Hypo-	1.08608	0.972944	1.21292	0.143967	0.17596
AD	hg19_genes_introns	All	0.910905	0.85878	0.966042	0.00172667	0.002849
AD	hg19_genes_introns	Hyper-	0.911906	0.850185	0.977948	0.009505	0.0149364
AD	hg19_genes_introns	Hypo-	0.909187	0.814894	1.01404	0.0842915	0.111265
AD	hg19_genes_exons	All	1.18292	1.09795	1.27347	1.04778e-05	2.88138e-05
AD	hg19_genes_exons	Hyper-	1.23997	1.13606	1.35191	1.66237e-06	4.9871e-06
AD	hg19_genes_exons	Hypo-	1.04804	0.906572	1.20744	0.511757	0.527749
AD	hg19_genes_3UTRs	All	0.924157	0.772484	1.09741	0.39817	0.423858
AD	hg19_genes_3UTRs	Hyper-	0.789597	0.626007	0.983553	0.0349445	0.0480487
AD	hg19_genes_3UTRs	Hypo-	1.25484	0.934515	1.65229	0.118157	0.149968
AD	hg19_genes_5UTRs	All	1.48556	1.33252	1.65232	3.9481329321591e-12	1.62860483451563e-11
AD	hg19_genes_5UTRs	Hyper-	1.86456	1.65703	2.09221	8.8835689395741e-23	4.88596291676575e-22
AD	hg19_genes_5UTRs	Hypo-	0.630399	0.463849	0.838656	0.000906171	0.00166131
AD	hg19_cpg_islands	All	1.94885	1.82778	2.07678	3.45768891216175e-86	5.70518670506688e-85
AD	hg19_cpg_islands	Hyper-	2.63637	2.45255	2.8336	4.29420677308443e-139	1.41708823511786e-137
AD	hg19_cpg_islands	Hypo-	0.728435	0.620897	0.850655	3.41974e-05	8.68087e-05
AD	hg19_cpg_shelves	All	0.813887	0.717467	0.920109	0.000816341	0.00158466
AD	hg19_cpg_shelves	Hyper-	0.629122	0.530929	0.740802	3.12975209218666e-9	1.0328181904216e-8
AD	hg19_cpg_shelves	Hypo-	1.28394	1.05681	1.548	0.0111901	0.0165072
