# Supplementary material for: Artificial Intelligence and Circulating Cell-Free DNA Methylation Profiling: Mechanism and Detection of Alzheimer’s Disease
Source: Cells. 2022 May 25;11(11):1744. doi: 10.3390/cells11111744 (PMC9179874; doi:10.3390/cells11111744)
Supplement: Supplementary file 1 [file cells-11-01744-s001.zip › Supp Table S5.xlsx]

## Sheet: Sheet1
cfDNA-methylation in AD / EPIC arrays
ID	Description	setSize	enrichmentScore	NES	pvalue	p.adjust	qvalues	rank	leading_edge	core_enrichment	Differentially methylated genes
hsa04020	Calcium signaling pathway	227	0.334103	1.9982	6.46343412516302e-7	0.000128597	9.77412e-05	7473	tags=65%, list=39%, signal=40%	CACNA1C/MYLK/PLCD1/GRIN2C/PTGER3/FGF19/TACR1/FGF3/STIM1/GNAQ/FGFR2/ADRA1D/PLCB1/GRIN2A/RYR1/DRD5/ADCY9/TBXA2R/CHRM1/MCU/GRIN2D/NOS2/SLC8A3/PDGFRA/CAMK2D/FLT4/CHRM3/TPCN2/FGFR4/CAMK1/CHRM2/CAMK1D/FGF8/PPP3CB/ITPKA/ITPR1/GNAL/CD38/P2RX7/ADORA2B/PDGFA/ATP2A3/CASQ2/EGFR/SLC8A1/PLCE1/PLCG2/ADRB3/PTGFR/CALM3/NGF/VEGFC/PLCB4/TPCN1/MYLK2/ITPKB/ADCY7/GNA11/NTSR1/RYR3/PLCB3/CACNA1B/GNAS/PTAFR/PRKCG/FGFR1/R…	CACNA1C/MYLK/PLCD1/GRIN2C/PTGER3/FGF19/TACR1/FGF3/STIM1/GNAQ/FGFR2/ADRA1D/PLCB1/GRIN2A/RYR1/DRD5/ADCY9/TBXA2R/CHRM1/MCU/GRIN2D/NOS2/SLC8A3/PDGFRA/CAMK2D/FLT4/CHRM3/TPCN2/FGFR4/CAMK1/CHRM2/CAMK1D/FGF8/PPP3CB/ITPKA/ITPR1/GNAL/CD38/P2RX7/MCOLN1
hsa04724	Glutamatergic synapse	109	0.408323	2.18128	7.77021931140558e-7	0.000128597	9.77412e-05	7318	tags=71%, list=38%, signal=44%	SLC1A2/HOMER1/CACNA1C/GRM6/GRIN2C/GRIK4/SHANK1/ADCY5/SLC1A6/GRIA4/GNAQ/GNAI1/PLCB1/GRIN2A/GRM4/GRM7/SHANK2/GNG4/ADCY9/GRIN2D/JMJD7-PLA2G4B/GRIK3/GRIN3A/PPP3CB/ITPR1/SLC17A7/GNG13/GNB5/GNG2/GRM3/GNB3/GRIK2/SLC1A1/PLCB4/ADCY6/ADCY7/DLGAP1/PLCB3/GNG12/SLC1A3/GNAS/SLC38A2/HOMER3/PRKCG/PLD1/GNB4/GRM5/GNB1/ADCY4/ADCY8/GRIK1/GRM2/PPP3CC/PPP3R1/CACNA1D/GRIA2/PRKACA/ITPR3/HOMER2/PPP3CA/GRM1/PLA2G4D/KCNJ3/…	SLC1A2/HOMER1/CACNA1C/GRM6/GRIN2C/GRIK4/SHANK1/ADCY5/SLC1A6/GRIA4/GNAQ/GNAI1/PLCB1/GRIN2A/GRM4/GRM7/SHANK2/GNG4/ADCY9/GRIN2D/JMJD7-PLA2G4B/GRIK3/GRIN3A/PPP3CB/ITPR1/SLC17A7/GNG13
hsa04340	Hedgehog signaling pathway	52	0.491624	2.2637	4.28743e-06	0.000430697	0.000327355	5403	tags=69%, list=28%, signal=50%	KIF7/CDON/CUL3/CSNK1D/EFCAB7/GLI3/SCUBE2/GSK3B/BCL2/IQCE/LRP2/SHH/ARRB1/CCND2/CSNK1G2/BTRC/SMURF2/DISP1/PTCH2/GLI1/EVC2/SUFU/DHH/MGRN1/MEGF8/EVC/FBXW11/ARRB2/CSNK1A1/SMO/PRKACA/IHH/HHIP/CSNK1E/SMURF1/SPOP	KIF7/CDON/CUL3/CSNK1D/EFCAB7/GLI3/SCUBE2/GSK3B/BCL2/IQCE/LRP2/SHH
hsa04360	Axon guidance	174	0.339791	1.96799	5.2048e-06	0.000430697	0.000327355	4733	tags=47%, list=25%, signal=35%	ABLIM1/MYL9/PARD6G/SEMA6D/WNT5A/CXCL12/RGMA/CFL2/PLXNC1/ABLIM2/MYL12B/PRKCZ/DCC/GNAI1/UNC5C/MYL12A/ROBO1/GSK3B/CAMK2D/EPHB1/SEMA4B/SLIT1/SRGAP2/ROBO2/RASA1/LRRC4C/PTK2/PPP3CB/EPHA8/BMP7/SLIT3/ITGB1/PIK3CD/SHH/UNC5A/EFNA1/SSH3/FYN/NRP1/NTN3/NFATC4/SEMA3G/PLCG2/UNC5D/SEMA4C/CDK5/SEMA5B/EPHA5/ROBO3/PAK2/RHOA/UNC5B/NRAS/NCK2/GDF7/SEMA3B/DPYSL5/EFNA3/NGEF/EPHA4/CAMK2B/SEMA6C/WNT5B/NFATC2/SRGAP1/PLXNA4…	ABLIM1/MYL9/PARD6G/SEMA6D/WNT5A/CXCL12/RGMA/CFL2/PLXNC1/ABLIM2/MYL12B/PRKCZ/DCC/GNAI1/UNC5C/MYL12A/ROBO1/GSK3B/CAMK2D/EPHB1/SEMA4B/SLIT1/SRGAP2/ROBO2/RASA1/LRRC4C/PTK2/PPP3CB/EPHA8/BMP7/SLIT3/ITGB1/PIK3CD/SHH/UNC5A/EFNA1/SSH3
hsa04740	Olfactory transduction	387	-0.184088	-1.60408	8.90505e-06	0.000589514	0.000448065	9052	tags=80%, list=47%, signal=43%	OR4F15/OR10G2/OR2AE1/OR4F6/OR10W1/OR5H15/OR51F2/OR10K2/OR12D3/OR5M10/OR5K4/OR10Q1/OR2M7/OR5K3/OR5B12/OR5M3/OR51B2/OR5M8/OR2A12/OR4A16/OR13C3/OR5K2/OR56A4/OR4D9/OR4P4/OR6S1/OR2B11/OR2A5/OR3A1/OR2T1/OR10T2/OR2W3/OR4K5/OR6V1/OR10G7/OR13C9/OR9Q2/OR10H3/OR8H2/CALML6/OR52N1/OR10H1/OR10A7/OR2J3/OR51A4/OR1I1/OR5P2/OR11L1/OR51L1/OR6C65/OR52N4/OR2AG2/OR4D6/OR6C70/OR4X1/OR8B12/OR56B1/OR1N2/OR52B6/OR6M1/OR2T…	SLC24A4/OR10A4/OR1E1/NCALD/OR10G3
hsa04713	Circadian entrainment	93	0.391828	2.03963	2.93134e-05	0.00147606	0.00112189	4903	tags=55%, list=25%, signal=41%	CACNA1C/GRIN2C/ADCYAP1/ADCY5/CREB1/GRIA4/GNAQ/GNAI1/PLCB1/GRIN2A/RYR1/GNG4/ADCY9/GRIN2D/GUCY1A2/CAMK2D/FOS/PRKG2/MTNR1A/ITPR1/GNG13/GNB5/GNG2/GNB3/CALM3/ADCY10/PLCB4/PER2/ADCY6/ADCY7/RYR3/PLCB3/GNG12/GNAS/PRKCG/RYR2/GNB4/GNB1/CALML3/CAMK2B/ADCY4/ADCY8/KCNJ5/PRKG1/CAMK2G/CALM1/ADCYAP1R1/CAMK2A/CACNA1D/GRIA2/PRKACA
hsa04072	Phospholipase D signaling pathway	140	0.349916	1.95267	3.12157e-05	0.00147606	0.00112189	7204	tags=64%, list=37%, signal=41%	PIP5K1C/TSC1/GRM6/ADCY5/AGPAT5/DGKD/LPAR3/PLCB1/GRM4/GRM7/ADCY9/INSR/MAP2K1/JMJD7-PLA2G4B/DGKG/PDGFRA/SHC2/RALGDS/PIK3CD/FYN/PDGFA/AGPAT1/GRM3/DGKH/EGFR/DGKI/PLCG2/PTGFR/SHC4/PLCB4/DGKZ/ADCY6/RAPGEF3/ADCY7/AGPAT3/PLCB3/GNAS/RHOA/NRAS/PLD1/AVP/GRM5/PDGFD/PDGFC/GNA12/ADCY4/ADCY8/SHC1/RHEB/SYK/AKT3/RAF1/AGPAT4/GRM2/PIK3R6/PLCG1/SPHK2/GRB2/AVPR1A/MRAS/RRAS2/PIP5K1B/LPAR2/SPHK1/AKT2/LPAR1/DNM3/GRM1/RA…
hsa04015	Rap1 signaling pathway	205	0.308417	1.81821	3.6836e-05	0.00152409	0.0011584	7620	tags=62%, list=40%, signal=38%	RAP1GAP/ITGB2/CSF1/PARD6G/RAPGEF5/FGF19/ADCY5/PRKCZ/FGF3/GNAQ/GNAI1/FGFR2/LPAR3/CSF1R/PLCB1/GRIN2A/ANGPT1/ADCY9/INSR/MAP2K1/ID1/CNR1/PDGFRA/SIPA1/FLT4/MAPK14/FGFR4/RALGDS/MAP2K3/SIPA1L1/FGF8/ITGB1/PIK3CD/EFNA1/MAGI1/ADORA2B/PDGFA/PRKCI/TIAM1/EGFR/ANGPT2/PLCE1/ITGB3/PRKD3/CALM3/NGF/VEGFC/PLCB4/CDH1/RASGRP2/ADCY6/RAPGEF3/CTNND1/ADCY7/PLCB3/DOCK4/RAP1A/GNAS/RHOA/PRKCG/NRAS/FGFR1/F2RL3/PDGFD/MAGI2/EF…
hsa04218	Cellular senescence	152	0.328124	1.86182	7.54045e-05	0.00277321	0.0021078	5421	tags=51%, list=28%, signal=37%	TSC1/NFATC1/GADD45A/E2F3/SMAD3/IGFBP3/MAP2K1/RAD1/MCU/LIN37/TGFB2/RB1/MAPK14/MAP2K3/NBN/TGFB3/PPP3CB/CCND3/PIK3CD/ITPR1/CDK6/CDC25A/ATM/RBBP4/NFATC4/CCND2/FOXO1/BTRC/TGFBR1/CDK4/TRPV4/CALM3/CDKN2A/ETS1/CAPN2/CDKN1A/HIPK2/GATA4/NRAS/CCNA1/MYC/RELA/CDK2/CCNB1/RBL1/CALML3/CDKN2B/NFATC2/RASSF5/HIPK4/RHEB/CCNE1/AKT3/RAF1/FBXW11/HLA-E/TGFB1/MAPK12/LIN9/CALM1/GADD45B/PPP3CC/PPP3R1/NFKB1/RAD50/CACNA1D/HL…
hsa04022	cGMP-PKG signaling pathway	155	0.319399	1.81263	0.000151721	0.00426677	0.00324299	6998	tags=60%, list=36%, signal=38%	MYL9/CACNA1C/MYLK/NFATC1/ADCY5/CREB1/GNAQ/GNAI1/IRS1/ADRA2B/KCNJ8/PDE2A/ADRA1D/PLCB1/ADCY9/INSR/MAP2K1/ATP1B3/CREB5/NPPB/SLC8A3/GUCY1A2/ATP1A2/CNGB1/PPP3CB/PRKG2/ITPR1/PRKCE/ATP2A3/SLC8A1/NFATC4/ADRB3/CALM3/PLCB4/MYLK2/MEF2D/ADCY6/ADCY7/CREB3L2/GNA11/PLCB3/BAD/RHOA/GATA4/ATP1B1/CALML3/ATP2B4/GNA12/FXYD2/ADCY4/PDE3A/NFATC2/ADCY8/KCNU1/MEF2C/PRKG1/EDNRB/ATF6B/AKT3/RAF1/CALM1/PIK3R6/PPP3CC/PPP3R1/VA…
hsa04728	Dopaminergic synapse	127	0.345085	1.88819	0.000159153	0.00426677	0.00324299	5381	tags=53%, list=28%, signal=38%	CACNA1C/ADCY5/CREB1/GRIA4/GNAQ/GNAI1/PPP2R1B/PLCB1/GRIN2A/SLC18A2/GNG4/DRD5/CREB5/PPP2R2C/GSK3B/ARNTL/PPP2R2B/CAMK2D/GSK3A/FOS/MAPK14/PPP3CB/ITPR1/GNAL/GNG13/GNB5/ARRB1/GNG2/MAPK10/GNB3/CALM3/PPP2R5C/PPP2R3A/PLCB4/KIF5C/CREB3L2/PLCB3/GNG12/CACNA1B/GNAS/PRKCG/TH/GNB4/SLC18A1/GNB1/CLOCK/CALML3/CAMK2B/PPP2R2A/KCNJ5/ATF6B/AKT3/ARRB2/MAPK12/CAMK2G/CALY/CALM1/PPP3CC/CAMK2A/PPP2R5E/CACNA1D/GRIA2/PRKACA/…
hsa04024	cAMP signaling pathway	213	0.296302	1.75529	0.000162626	0.00426677	0.00324299	7473	tags=59%, list=39%, signal=37%	MYL9/CACNA1C/EP300/GRIN2C/NFATC1/PTGER3/ADCYAP1/ADCY5/CREB1/PPARA/GRIA4/GNAI1/PDE4A/GRIN2A/GIPR/DRD5/GLI3/ADCY9/CHRM1/PDE4C/MAP2K1/HCN2/ATP1B3/CREB5/GRIN2D/POMC/CAMK2D/EDN3/CRHR2/ATP1A2/FOS/CREBBP/CNGB1/CHRM2/GRIN3A/PIK3CD/ABCC4/ATP2A3/TIAM1/MAPK10/PLCE1/GABBR2/CFTR/CALM3/ADCY10/ADCY6/RAPGEF3/ADCY7/CREB3L2/BAD/GLI1/RAP1A/GNAS/RHOA/GLP1R/PLD1/HCN4/RYR2/NPY/EDN2/CRH/RELA/GHSR/ATP1B1/CALML3/ATP2B4/C…
hsa04350	TGF-beta signaling pathway	92	0.371445	1.93128	0.000167577	0.00426677	0.00324299	8508	tags=75%, list=44%, signal=42%	NBL1/EP300/TFDP1/PITX2/RGMA/TGIF1/TNF/SMAD3/PPP2R1B/BMP6/ID1/GREM1/TGFB2/ID3/CREBBP/TGFB3/BMP7/GDF6/ACVR1/SMAD7/TGFBR1/INHBC/SMURF2/ID2/LTBP1/INHBE/NODAL/RHOA/BMP8B/GDF7/MYC/RBL1/FBN1/GREM2/SMAD9/CDKN2B/RGMB/BMPR1B/ACVR2A/TGFB1/INHBB/SMAD6/SMURF1/SMAD2/GDF5/TGIF2/E2F5/BMP4/BMP2/SMAD1/CUL1/BMP5/MAPK1/BMP8A/ZFYVE16/ACVR2B/BMPR1A/ACVR1B/NEO1/ZFYVE9/E2F4/FST/MAPK3/AMH/THBS1/INHBA/SMAD4/ACVR1C/RBX1
hsa04935	Growth hormone synthesis, secretion and action	117	0.341616	1.84265	0.000185666	0.00438968	0.00333641	7214	tags=63%, list=37%, signal=40%	CACNA1C/EP300/ADCY5/CREB1/GNAQ/GNAI1/IRS1/PLCB1/IGFBP3/ADCY9/MAP2K1/CREB5/GHRHR/GSK3B/SHC2/FOS/CREBBP/MAPK14/MAP2K3/PTK2/PIK3CD/ITPR1/MAPK10/PLCG2/SHC4/ADCY10/PLCB4/SOCS2/STAT3/ADCY6/ADCY7/CREB3L2/GNA11/PLCB3/GNAS/PRKCG/NRAS/GHSR/ADCY4/ADCY8/SHC1/ATF6B/AKT3/RAF1/SST/MAPK12/GHR/GH2/IGFALS/PLCG1/CACNA1D/GRB2/PRKACA/ITPR3/SSTR1/AKT2/MAP3K1/STAT5B/SOS1/ATF4/SSTR3/JAK2/MAP2K2/ADCY2/ADCY1/CREB3L3/PIK3C…
hsa04720	Long-term potentiation	64	0.400764	1.94397	0.000258467	0.0057035	0.00433499	7214	tags=72%, list=37%, signal=45%	CACNA1C/EP300/GRIN2C/GNAQ/PLCB1/GRIN2A/MAP2K1/GRIN2D/CAMK2D/CREBBP/PPP3CB/ITPR1/CALM3/PLCB4/RAPGEF3/PLCB3/RAP1A/RPS6KA2/PRKCG/NRAS/GRM5/CALML3/CAMK2B/ADCY8/RAF1/CAMK2G/CALM1/PPP3CC/PPP3R1/CAMK2A/GRIA2/PRKACA/ITPR3/PPP3CA/RPS6KA1/GRM1/ATF4/MAP2K2/ADCY1/GRIN1/CALM2/RAP1B/PPP1R1A/PLCB2/MAPK1/PRKACB
hsa04934	Cushing syndrome	154	0.309004	1.75501	0.000303599	0.0062807	0.00477369	5130	tags=47%, list=27%, signal=35%	CACNA1C/FZD2/WNT5A/WNT1/WNT8B/WNT2/E2F3/ADCY5/CREB1/GNAQ/GNAI1/PLCB1/CYP11A1/ARMC5/WNT10B/TCF7L2/ADCY9/MAP2K1/CREB5/GSK3B/POMC/CAMK2D/RB1/CRHR2/ITPR1/CDK6/FZD8/EGFR/PBX1/WNT2B/CDK4/CDKN2A/PLCB4/ASH2L/ADCY6/LEF1/ADCY7/CREB3L2/GNA11/NCEH1/PLCB3/CDKN1A/NR4A1/RAP1A/GNAS/WNT9A/CRH/PDE11A/CDK2/WNT10A/AIP/WNT6/KCNA4/CAMK2B/APC/CYP21A2/ADCY4/WNT5B/CDKN2B/ADCY8/FZD7/ATF6B/WNT11/CCNE1/ARNT/CAMK2G/CAMK2A/CA…
hsa05320	Autoimmune thyroid disease	46	-0.367996	-2.07071	0.000323003	0.00628906	0.00478004	4449	tags=47%, list=23%, signal=36%	HLA-C/HLA-DMA/CD86/CD80/HLA-DQB1/HLA-G/IL10/IL4/HLA-DPB1/CD28/HLA-DOB/IFNA8/HLA-DRB5/PRF1/FASLG/HLA-DOA/IFNA10/HLA-F/TG/TSHR/TPO/HLA-A
hsa04550	Signaling pathways regulating pluripotency of stem cells	138	0.327166	1.81861	0.000429407	0.00789632	0.00600165	4840	tags=46%, list=25%, signal=34%	ISL1/FZD2/WNT5A/WNT1/WNT8B/WNT2/FGFR2/SMAD3/OTX1/JAK1/WNT10B/POU5F1/MAP2K1/GSK3B/ID1/ID3/NEUROG1/MAPK14/FGFR4/ZFHX3/PCGF6/PIK3CD/REST/DLX5/FZD8/ACVR1/KAT6A/TCF3/HAND1/INHBC/ID2/WNT2B/STAT3/INHBE/NODAL/SOX2/PAX6/NRAS/FGFR1/MYC/WNT9A/LHX5/ONECUT1/WNT10A/WNT6/APC/SMAD9/WNT5B/BMPR1B/RIF1/IL6ST/FZD7/ACVR2A/WNT11/ESRRB/AKT3/RAF1/MAPK12/HOXD1/INHBB/JAK3/GRB2/SMARCAD1
hsa04921	Oxytocin signaling pathway	149	0.307717	1.74251	0.000512157	0.00857477	0.00651732	7465	tags=64%, list=39%, signal=39%	MYL9/CACNA1C/MYLK/NFATC1/ADCY5/PRKAG1/GNAQ/GNAI1/PLCB1/RYR1/ADCY9/MYL6/MAP2K1/JMJD7-PLA2G4B/GUCY1A2/CAMK2D/FOS/CAMK1/CAMK1D/PPP3CB/ITPR1/CD38/CACNG8/EGFR/NFATC4/CACNA2D2/CALM3/PLCB4/MYLK2/ADCY6/ADCY7/CACNG4/RYR3/PLCB3/EEF2K/CDKN1A/GNAS/RHOA/PRKCG/NRAS/RYR2/KCNJ4/CALML3/CAMK2B/PPP1R12C/ADCY4/NFATC2/ADCY8/SRC/KCNJ5/MEF2C/PTGS2/OXTR/RAF1/CAMK2G/MAPK7/CALM1/PIK3R6/CACNA2D3/KCNJ14/PPP3CC/PPP3R1/CAMK2A…
hsa04926	Relaxin signaling pathway	125	0.325289	1.77506	0.000518113	0.00857477	0.00651732	7214	tags=61%, list=37%, signal=38%	RLN1/ADCY5/CREB1/PRKCZ/GNAI1/PLCB1/COL4A3/GNG4/ADCY9/MAP2K1/CREB5/NOS2/SHC2/FOS/MAPK14/PIK3CD/GNG13/GNB5/ARRB1/GNG2/EGFR/MAPK10/GNB3/TGFBR1/COL4A1/SHC4/VEGFC/PLCB4/ADCY6/ADCY7/CREB3L2/PLCB3/GNG12/MMP2/GNAS/INSL3/NRAS/GNB4/RELA/GNB1/ADCY4/ADCY8/SRC/SHC1/EDNRB/ATF6B/AKT3/RAF1/ARRB2/TGFB1/MAPK12/NFKB1/GRB2/PRKACA/AKT2/SMAD2/VEGFA/SOS1/ATF4/RXFP3/ACTA2/JUN/COL3A1/MMP9/MAP2K2/ADCY2/ADCY1/CREB3L3/RXFP4…
